# Supplementary material for: Genome-wide atlas of rust resistance loci in wheat
Source: Theor Appl Genet. 2024 Jul 9;137(8):179. doi: 10.1007/s00122-024-04689-8 (PMC11233289; doi:10.1007/s00122-024-04689-8)
Supplement: Supplementary file 2 — Supplementary file2 (XLSX 188 kb) [file 122_2024_4689_MOESM2_ESM.xlsx]

## Sheet: Table S1
Table S1 List of QTL mapping studies on wheat rust resistance using linkage analysis in biparental or multi-parent populations
Disease	Year	Cross	Population	Size	Environment	QTL collected	Reference
Leaf rust	2014	Apache × Balance	DH	91	Greenhouse & Field	10	Azzimonti et al. 2014
	2014	Avocet × Quaiu	RIL	182	Field	3	Basnet et al. 2014
	2020	Carberry × AC Cadilac; Carberry × Vesper; Carberry × Lillian; Vesper × Stettler; Stettler × Red Fife	DH	812; 188; 283; 94; 218	Field	27	Bokore et al. 2020
	2014	Capo × Arina; Capo × Furore	RIL	233; 201	Field	8	Buerstmay et al. 2014
	2015	Avocet-YrA × Kenya Kongoni	RIL	148	Field	8	Calvo-Salazar et al. 2015
	2017	Pioneer '25R47' × Jamestown	RIL	186	Field	2	Carpenter et al. 2017
	2009	TA4152-60 × ND495	DH	120	Greenhouse & Field	5	Chu et al. 2009
	2014	Latino × MG5323	RIL	110	Greenhouse	3	Desiderio et al. 2014
	2015	Luke × Aquileja; Luke × AQ24788-83	RIL	149; 307	Greenhouse & Field	1	Du et al. 2015
	2020	Fuyu3 × Zhengzhou 5389	RIL	147	Field	5	Gebrewahid et al. 2020
	2020	Pamyati Azieva × Paragon	RIL	98	Greenhouse & Field	11	Genievskaya et al. 2020
	2015	Thatcher*3 × Americano 25e	RIL	92	Field	1	Kolmer et al. 2015
	2018	Thatcher*3 × Toropi 3A12A; Thatcher*3 × Toropi 4A21A	RIL	100; 100	Greenhouse & Field	4	Kolmer et al. 2018
	2021	AC Taber × Thatcher	RIL	183	Greenhouse & Field	2	Kolmer et al. 2021
	2019	Gaza × ATRED #2; Arnacoris × ATRED #2; Saragolla × ATRED #2	RIL	238; 219; 204	Field	7	Kthiri et al. 2019
	2017	UC1110 × PI610750	RIL	186	Greenhouse & Field	2	Lan et al. 2017
	2014	Avocet × Francolin#1	RIL	141	Field	4	Lan et al. 2014
	2015	Avocet × Sujata	RIL	148	Field	3	Lan et al. 2015
	2017	Ning7840 × Clark	RIL	127	Field	3	Li et al. 2017a
	2020	Atred#2 × Heller#1	RIL	134	Field	2	Li et al. 2020
	2022	Apav#1 × Mucuy	RIL	138	Field	5	Liu et al. 2022
	2008	Colosseo × Lloyd	RIL	176	Greenhouse & Field	2	Maccaferri et al. 2008
	2000	Forno × Oberkulmer	RIL	226	Field	2	Messmer et al. 2000
	2008	Batis × Syn022L//Batis	BC2F3:5	250	Greenhouse & Field	13	Naz et al. 2008
	2018	Avocet × Chilero	RIL	96	Field	2	Ponce-Molina et al. 2018
	2016	W014204 × Zhengzhou 5389; Fuyu3 × Zhengzhou 5389	F2:3	215; 163	Field	5	Qi et al. 2016
	2012	Bainong 64 × Jingshuang 16	DH	179	Field	3	Ren et al. 2012
	2021	Event, BAYB4535, Potenzial, Bussard, Firl3565, Format, Julius, Ambition	MAGIC	394	Field	11	Rollar et al. 2021
	2019	Toropi-6.4 × Thatcher	DH	171	Field	6	Rosa et al. 2019
	2015	Avocet × Chapio	RIL	277	Field	3	Rosewarne et al. 2015
	2012	Avocet × Pastor	RIL	148	Greenhouse	5	Rosewarne et al. 2012
	2004	Arina × Forno	F5:7	240	Field	7	Schnurbusch et al. 2004
	2014	Carberry × AC Cadillac	DH	261	Field	3	Singh et al. 2014
	2003	Oligoculm × Fukuho-komugi	DH	107	Field	2	Suenaga et al. 2003
	2014	MN98550-5 × MN99394-1	RIL	139	Field	3	Tsilo et al. 2014
	2022	Nugaines × Bai Qimai	RIL	186	Field	3	Wang et al. 2022
	2006	Avocet S × Pavon76	RIL	146	Field	3	William et al. 2004
	2021	Xu'ai × Zhengzhou 5389	F2:3	155	Field	6	Xu et al. 2021
	2020	Apav#1 × Ableu#1	RIL	142	Field	3	Yuan et al. 2020
	2022	KU3067 × Apav	BC1F5	148	Greenhouse & Field	5	Zhang et al. 2022
	2019	Pingyuan 50 × Mingxian 169	DH	137	Field	7	Zhang et al. 2019a
	2019	SW 8588 × Thatcher	RIL	144	Field	7	Zhang et al. 2019b
	2016	Fundulea 900 × Thatcher	F2:3	188	Field	3	Zhang et al. 2016
	2017	Zhou 8425B × Chinese Spring	RIL	244	Field	8	Zhang et al. 2017
	2021	Auileja × Hongmazha; RL6058 × Hongmazha	RIL	120; 371	Field	4	Zhang et al. 2021
	2021	Apav#1 × Neimai836	RIL	148	Greenhouse & Field	3	Zhou et al. 2021
	2014	Shanghai 3 × Carbird//Naxos	RIL	164	Field	6	Zhou et al. 2014
	2017	Attila × CDC GO	RIL	167	Field	3	Zou et al. 2017
Yellow rust	2014	Kariega × Avocet S	F2	1020	Field	2	Agenbag et al. 2014
	2012	Yr16DH70 × Palmiet	RIL	201	Field	5	Agenbag et al. 2012
	2022	Huixianhong × Pascal	RIL	220	Field	3	Bai et al. 2022
	2013	Wollaroi × Bansi	RIL	92	Field	3	Bansal et al. 2013
	2010	Kukri × Janz	DH	180	Field	1	Bariana et al. 2010
	2012	Ibis × Huixianhong	F3	237	Field	2	Bin et al. 2012
	2017	Vesper × Lillian; Vesper × Stettler; Carberry × Vesper; Stettler × Red Fife; Carberry × AC Cadillac	DH	281; 94; 188; 218; 775	Field	22	Bokore et al. 2017
	2014	Capo × Arina; Capo × Furore	RIL	172; 201	Field	5	Buerstmayr et al. 2014
	2015	Avocet-YrA × Kenya Kongoni	RIL	148	Field	5	Calvo-Salazar et al. 2015
	2012	Yanzhan 1 × Xichang 76-9	RIL	118	Field & Glasshouse	4	Cao et al. 2012
	2009	Louise × Penawawa	RIL	188	Field	1	Carter et al. 2009
	2014	Brundage × Coda	RIL	268	Field & Glasshouse	4	Case et al. 2014
	2012	Rio Blanco × IDO444	RIL	169	Field	3	Chen et al. 2012
	2022	Mian 96–5 × Guixie 3	RIL	228	Field	19	Cheng et al. 2022
	2006	Opata85 × W-7984	RIL	114	Field & Glasshouse	2	Chhuneja et al. 2006
	2006	Solist × Deben, Kris × Deben and Kris × Wasmo	DH	138	Field	4	Christiansen et al. 2006
	2013	USG 3555 × Neuse	RIL	288	Field	4	Christopher et al. 2013a
	2013	VA00W-38 × Pioneer Brand 26R46	RIL	182	Field	4	Christopher et al. 2013b
	2018	Klein Proteo × Klein Chaja	RIL	96	Field	3	Cobo et al. 2018
	2009	Renan × Récital	RIL	194	Field	4	Dedryver et al. 2009
	2022	AAC Cameron × P2711	RIL	252	Field	7	Farzand et al. 2022
	2010	Flinor × MingXian 169	F3	130	Glasshouse	2	Feng et al. 2011
	2020	Fuyu 3 × Zhengzhou 5389	RIL	147	Field	11	Gebrewahid et al. 2020a
	2020	Mianyang351-15 × Zhengzhou5389	RIL	150	Field	6	Gebrewahid et al. 2020b
	2008	Aquileja × Luke	F3	326	Field & Glasshouse	3	Guo et al. 2008
	2011	Pioneer 26R61 × AGS 2000	RIL	178	Field	5	Hao et al. 2011
	2015	Druchamp × Michigan Amber	RIL	94	Field & Glasshouse	11	Hou et al. 2015
	2023	N2496 × CN16	RIL	123	Field & Glasshouse	1	Hou et al. 2023
	2021	Avocet S × Shaannong 33	RIL	161	Field & Glasshouse	6	Huang et al. 2021
	2019	Mingxian 169 × P9936	RIL	186	Field	2	Huang et al. 2019
	2022	Changwu 357-9 × Avocet S	RIL	167	Field	3	Huang et al. 2022
	2017	Avocet S × PI 480035	RIL	110	Field & Glasshouse	1	Kandel et al. 2017
	2017	UC1110 × PI610750	RIL	186	Field & Glasshouse	1	Lan et al. 2017
	2017	YacoS × Mingxian169	F2; F3	198; 184	Field	1	Li et al. 2017b
	2008	AVS × Express	RIL	146	Field	2	Lin et al. 2008
	2018	Kofa × W9262-260D3	DH	155	Field & Glasshouse	2	Lin et al. 2018
	2022	Apav#1 × Mucuy	RIL	138	Field & Glasshouse	7	Liu et al. 2022
	2019	Eltan × Avocet S	RIL	112	Field & Glasshouse	5	Liu et al. 2019
	2020	Avocet S × PI 197734	DH	178	Field	2	Liu et al. 2020
	2021	P10090 × Mingxian 169	RIL	110	Field	1	Liu et al. 2021a
	2023	Jimai 44 × Jimai 229	RIL	295	Field	5	Liu et al. 2023
	2021	Ruihua 520 × Fengdecun 12	RIL	226	Field	7	Liu et al. 2021b
	2020	Avocet S × PI 181410	RIL	170	Field & Glasshouse	8	Liu et al. 2020
	2019	Avocet S × Skiles	DH	129	Field & Glasshouse	6	Liu et al. 2019
	2021	Anyuehong × Taichung 29	RIL	110	Field	3	Long et al. 2021
	2011	UC1110 × PI610750	RIL	186	Field	3	Lowe et al. 2011
	2009	Libellula × Huixianhong	F3	244	Field	5	Lu et al. 2009
	2019	20828 × Chuannong 16	RIL	199	Field	4	Ma et al. 2019
	2005	CR × Re´cital	RIL	217	Field	6	Mallard et al. 2005
	2022	YBZR × TC29	RIL	117	Field	3	Deng et al. 2022
	2008	Guardian × Avocet S	F3	178	Field	1	Melichar et al. 2008
	2018	Mingxian 169 × Centrum	RIL	151	Field	2	Mu et al. 2018
	2012	Apache × Taldor	DH	182	Field	4	Paillard et al. 2012
	2022	Tutoumai × Siyang 936	RIL	155	Field	3	Pang et al. 2022
	2013	Claire × Lemhi	F3; DH	183; 78	Field & Glasshouse	4	Powell et al. 2013
	2016	Avocet × Francolin#1; Kariega × Avocet S	RIL; DH	141; 252	Field	6	Pretorius et al. 2016
	2011	Kariega × Avocet S	DH	254	Field & Glasshouse	7	Prins et al. 2011
	2004	Kariega × Avocet S	DH	150	Field	2	Ramburan et al. 2004
	2012	Shanghai 3/Catbird × Naxos	RIL	166	Field	10	Ren et al. 2012a
	2012	Bainong64 × Jingshuang16	DH	179	Field	3	Ren et al. 2012b
	2019	Toropi 6.4 × Thacher	DH	168	Field	4	Rosa et al. 2019
	2012	Avocet × Pastor	RIL	148	Field	11	Rosewarne et al. 2012
	2008	Stephens × Michigan Amber	RIL	101	Field	2	Santra et al. 2008
	2014	Carberry x AC Cadillac	DH	261	Field	6	Singh et al. 2014
	2003	Fukuho-komugi × Oligoculm	DH	107	Field	7	Suenaga et al. 2003
	2022	130675 × Avocet S	DH	190	Field	7	Tehseen et al. 2022
	2012	Stephens × Platte	RIL	156	Field	5	Vazquez et al. 2012
	2015	Tubbs × NSA-98-0995; Einstein × Tubbs	RIL	271; 259	Field	6	Vazquez et al. 2015
	2021	Taichung 29 × Dabaimai	RIL	202	Field	2	Wang et al. 2021a
	2022	Taichang 29 × Sumai 126	RIL	154	Field & Glasshouse	6	Wang et al. 2022
	2021	Gaoxianguangtoumai × Taichung 29	RIL	249	Field	2	Wang et al. 2021b
	2006	Avocet S × Pavon76	RIL	146	Field	4	William et al. 2006
	2017	Friedrichswerther × Mingxian 169	F2:3; RIL	158; 150	Field	1	Wu et al. 2017b
	2017	Avocet S × P10057; Mingxian 169 × P10057	F2:3; RIL	161; 150	Field	2	Wu et al. 2017c
	2021	Fundulea 900 × Thatcher	RIL	176	Field	3	Yan et al. 2021
	2013	Avocet × Chapio	RIL	277	Field	4	Yang et al. 2013
	2018	Humai15 × Mingxian 169	F2:3; RIL	181; 177	Field	9	Yuan et al. 2018
	2019	Chakwal 86 × Mingxian 169	RIL	128	Field	2	Zeng et al. 2019a
	2018	Qinnong 142 × Avocet S	RIL	165	Field	3	Zeng et al. 2019b
	2019	Mingxian 169 × P10078; Zhengmai 9023 × Snb“S”	RIL; F2:3	124; 197	Field	3	Zeng et al. 2019c
	2022	KU3067 × Apav	RIL	148	Field & Glasshouse	3	Zhang et al. 2022
	2019	SW8588 × Thatcher	RIL	144	Field	6	Zhang et al. 2019
	2019	Mingxian 169 × Toni	RIL	171	Field	1	Zhou et al. 2019
	2022	Mingxian 169 × Pingdong 34	RIL	119	Field & Glasshouse	15	Zhou et al. 2022
	2021	Svevo × Zavitan	RIL	137	Field	9	Zhou et al. 2021
	2015	Mingxian 169 × Caoxuan 5	F3	176	Field	1	Zhou et al. 2015b
	2015	Mingxian 169 × P9897	F3	172	Field	2	Zhou et al. 2015a
	2022	AvS × SM155	RIL	140	Field	2	Zhou et al. 2021
	2023	Yangmai 16 × Zhongmai 895	DH	171	Field	2	Zhu et al. 2023
	2017	Attila × CDC Go	RIL	167	Field	3	Zou et al. 2017
Stem rust	2019	Rusty × PI 192051-1	F6	180	Greenhouse & Field	4	Aoun et al. 2019
	2015	LMPG-6 × PI 374670	DH	192	Field	2	Babiker et al. 2015
	2016	LMPG-6 × CItr 4311	DH	121	Greenhouse & Field	1	Babiker et al. 2016
	2017	LMPG-6 × PI 177906	DH; F5:8	138; 140	Greenhouse & Field	2	Babiker et al. 2017
	2015	RB07 × MN06113-8	RIL	141	Field	6	Bajgain et al. 2015
	2016	NAM Population	RIL	852	Field	3	Bajgain et al. 2016
	2020	INIA Tero × Baguette 13; BR23//CEP19/PF85490/3 × Baguette 13	RIL	174; 107	Greenhouse & Field	5	Baraibar et al. 2020
	2011	PBW343 × Kingbird; PBW343 × Kiritati; PBW343 × Juchi; PBW343 × Huirivis#1; PBW343 × Muu; Avocet × Pavon 76	RIL	198; 223; 223; 148; 148; 178	Field	19	Bhavani et al. 2011
	2022	PAN 3161 × Line 37-07	F2	128	Field	1	Chemonges et al. 2022
	2020	Pamyati Azieva × Paragon	RIL	98	Greenhouse & Field	13	Genievskaya et al. 2020
	2016	Spark × Rialto	DH	126	Field	2	Getie et al. 2016
	2012	Sebatel × Kristal	RIL	95	Field	7	Haile et al. 2012
	2009	HD2009 × WL711	RIL	92	Greenhouse & Field	4	Kaur et al. 2009
	2011	RL6071 × RL6058	RIL	92	Field	1	Kolmer et al. 2011
	2021	LMPG-6 × CI 14275	RIL	113	Greenhouse & Field	4	Kosgey et al. 2021
	2021	A9919-BY5C × Strongfield	DH	66	Greenhouse & Field	4	Kumar et al. 2021
	2022	Glossy Huguenot × M14	RIL	192	Field	2	Mago et al. 2022
	2022	Ciccio × Svevo; Cirillo × Neodur; Latino × MG5323; Neodur/Claudio//Colosseo/(Rascon/2*Tarro)	RIL	120; 148; 110; 338	Greenhouse	14	Marone et al. 2022
	2022	DAKIYE × Reichenbachii	RIL	224	Greenhouse & Field	3	Megerssa et al. 2022
	2012	Avocet S × Pavon 76	RIL	298	Field	3	Njau et al. 2013
	2016	W1406 × 37-07; W6979 × 37-07	DH	184; 184	Field	8	Prins et al. 2016
	2022	Copio × Apav	RIL	176	Field	16	Rauf et al. 2022
	2014	Thatcher × Mcneal	RIL	160	Field	3	Rouse et al. 2014
	2018	Lebsock × PI 94749	DH	146	Greenhouse	4	Saini et al. 2018
	2021	ND495 × Largo	RIL	226	Greenhouse	5	Sharma et al. 2021
	2019	Rusty × PI 193883	RIL	190	Greenhouse	2	Sharma et al. 2019
	2012	Sachem × Strongfield	DH	71	Field	3	Singh et al. 2013b
	2013	PBW343 × Muu	RIL	141	Field	3	Singh et al. 2013a
	2013	Carberry × AC Cadillac	DH	261	Greenhouse & Field	8	Singh et al. 2013
	2023	Parula × Thatcher	DH	273	Field	7	Zhang et al. 2023
	2018	LMPG-6 × PI 362698-1	RIL	151	Greenhouse & Field	5	Zurn et al. 2018
	2008	CPI133872 × Janz	DH	111	Field	1	Zwart et al. 2008
References
Agenbag GM, Pretorius ZA, Boyd LA, Bender CM, Prins R (2012) Identification of adult plant resistance to stripe rust in the wheat cultivar Cappelle-Desprez. Theor Appl Genet 125:109–120. https://doi.org/10.1007/s00122-012-1819-5
Agenbag GM, Pretorius ZA, Boyd LA, Bender CM, MacCormack R, Prins R (2014) High-resolution mapping and new marker development for adult plant stripe rust resistance QTL in the wheat cultivar Kariega. Mol Breeding 34:2005–2020. https://doi.org/10.1007/s11032-014-0158-4
Aoun M, Kolmer JA, Rouse MN, Elias EM, Breiland M, Bulbula WD, Chao S, Acevedo M (2019) Mapping of novel leaf rust and stem rust resistance genes in the Portuguese durum wheat landrace PI 192051. G3-Genes Genom Genet 9:2535–2547. https://doi.org/10.1534/g3.119.400292
Azzimonti G, Marcel TC, Robert O, Paillard S, Lannou C, Goyeau H (2014) Diversity, specificity and impacts on field epidemics of QTLs involved in components of quantitative resistance in the wheat leaf rust pathosystem. Mol Breeding 34:549–567. https://doi.org/10.1007/s11032-014-0057-8
Babiker EM, Gordon TC, Chao S, Newcomb M, Rouse MN, Jin Y, Wanyera R, Acevedo M, Brown-Guedira G, Williamson S, Bonman JM (2015) Mapping resistance to the Ug99 race group of the stem rust pathogen in a spring wheat landrace. Theor Appl Genet 128:605–612. https://doi.org/10.1007/s00122-015-2456-6
Babiker EM, Gordon TC, Chao S, Rouse MN, Wanyera R, Newcomb M, Brown-Guedira G, Pretorius ZA, Bonman JM (2016) Genetic mapping of resistance to the Ug99 race group of Puccinia graminis f. sp. tritici in a spring wheat landrace CItr 4311. Theor Appl Genet 129:2161–2170. https://doi.org/10.1007/s00122-016-2764-5
Babiker EM, Gordon TC, Chao S, Rouse MN, Wanyera R, Acevedo M, Brown-Guedira G, Bonman JM (2017) Molecular mapping of stem rust resistance loci effective against the Ug99 race group of the stem rust pathogen and validation of a single nucleotide polymorphism marker linked to stem rust resistance gene Sr28. Phytopathology® 107:208–215. https://doi.org/10.1094/PHYTO-08-16-0294-R
Bai B, Li Z, Wang H, Du X, Wu L, Du J, Lan C (2022) Genetic analysis of adult plant resistance to stripe rust in common wheat cultivar “Pascal.” Front Plant Sci 13:918437. https://doi.org/10.3389/fpls.2022.918437
Bai B, Ren Y, Xia X, Du J, Zhou G, Wu L, Zhu H, He Z, Wang C (2012) Mapping of quantitative trait loci for adult plant resistance to stripe rust in German wheat cultivar Ibis. J Integr Agric 11:528–536. https://doi.org/10.1016/S2095-3119(12)60039-2
Bajgain P, Rouse MN, Bhavani S, Anderson JA (2015) QTL mapping of adult plant resistance to Ug99 stem rust in the spring wheat population RB07/MN06113-8. Mol Breeding 35:170. https://doi.org/10.1007/s11032-015-0362-x
Bajgain P, Rouse MN, Tsilo TJ, Macharia GK, Bhavani S, Jin Y, Anderson JA (2016) Nested association mapping of stem rust resistance in wheat using genotyping by sequencing. PLoS One 11:e0155760. https://doi.org/10.1371/journal.pone.0155760
Bansal UK, Kazi AG, Singh B, Hare RA, Bariana HS (2014) Mapping of durable stripe rust resistance in a durum wheat cultivar Wollaroi. Mol Breeding 33:51–59. https://doi.org/10.1007/s11032-013-9933-x
Baraibar S, García R, Silva P, Lado B, Castro A, Gutiérrez L, Kavanová M, Quincke M, Bhavani S, Randhawa MS, Germán S (2020) QTL mapping of resistance to Ug99 and other stem rust pathogen races in bread wheat. Mol Breeding 40:82. https://doi.org/10.1007/s11032-020-01153-5
Bariana HS, Bansal UK, Schmidt A, Lehmensiek A, Kaur J, Miah H, Howes N, McIntyre CL (2010) Molecular mapping of adult plant stripe rust resistance in wheat and identification of pyramided QTL genotypes. Euphytica 176:251–260. https://doi.org/10.1007/s10681-010-0240-x
Basnet BR, Singh RP, Ibrahim AMH, Herrera-Foessel SA, Huerta-Espino J, Lan C, Rudd JC (2014) Characterization of Yr54 and other genes associated with adult plant resistance to yellow rust and leaf rust in common wheat Quaiu 3. Mol Breeding 33:385–399. https://doi.org/10.1007/s11032-013-9957-2
Bhavani S, Singh RP (2011) Mapping durable adult plant stem rust resistance to the race Ug99 group in six CIMMYT wheats. 2011 BGRI Tech Work
Bokore FE, Cuthbert RD, Knox RE, Randhawa HS, Hiebert CW, DePauw RM, Singh AK, Singh A, Sharpe AG, N’Diaye A, Pozniak CJ, McCartney C, Ruan Y, Berraies S, Meyer B, Munro C, Hay A, Ammar K, Huerta-Espino J, et al (2017) Quantitative trait loci for resistance to stripe rust of wheat revealed using global field nurseries and opportunities for stacking resistance genes. Theor Appl Genet 130:2617–2635…
Bokore FE, Knox RE, Cuthbert RD, Pozniak CJ, McCallum BD, N’Diaye A, DePauw RM, Campbell HL, Munro C, Singh A, Hiebert CW, McCartney CA, Sharpe AG, Singh AK, Spaner D, Fowler DB, Ruan Y, Berraies S, Meyer B (2020) Mapping quantitative trait loci associated with leaf rust resistance in five spring wheat populations using single nucleotide polymorphism markers. PLoS One 15:e0230855. https://doi.org…
Buerstmayr M, Matiasch L, Mascher F, Vida G, Ittu M, Robert O, Holdgate S, Flath K, Neumayer A, Buerstmayr H (2014) Mapping of quantitative adult plant field resistance to leaf rust and stripe rust in two European winter wheat populations reveals co-location of three QTL conferring resistance to both rust pathogens. Theor Appl Genet 127:2011–2028. https://doi.org/10.1007/s00122-014-2357-0
Calvo-Salazar V, Singh RP, Huerta-Espino J, Cruz-Izquierdo S, Lobato-Ortiz R, Sandoval-Islas S, Vargas-Hernández M, German S, Silva P, Basnet BR, Lan CX, Herrera-Foessel SA (2015) Genetic analysis of resistance to leaf rust and yellow rust in spring wheat cultivar Kenya Kongoni. Plant Dis 99:1153–1160. https://doi.org/10.1094/PDIS-07-14-0718-RE
Cao X, Zhou J, Gong X, Zhao G, Jia J, Qi X (2012) Identification and validation of a major quantitative trait locus for slow-rusting resistance to stripe rust in Wheat. J Integr Plant Biol 54:330–344. https://doi.org/10.1111/j.1744-7909.2012.01111.x
Carpenter NR, Griffey CA, Malla S, Barnett M, Marshall D, Fountain MO, Murphy JP, Milus E, Johnson J, Buck J, Chao S, Brown‐Guedira GL, Wright E (2017) Identification of quantitative resistance to Puccinia striiformis and Puccina triticinia in the soft red winter wheat cultivar ‘Jamestown.’ Crop Sci 57:2991–3001. https://doi.org/10.2135/cropsci2017.03.0143
Carter AH, Chen XM, Garland-Campbell K, Kidwell KK (2009) Identifying QTL for high-temperature adult-plant resistance to stripe rust (Puccinia striiformis f. sp. tritici) in the spring wheat (Triticum aestivum L.) cultivar ‘Louise.’ Theor Appl Genet 119:1119–1128. https://doi.org/10.1007/s00122-009-1114-2
Case AJ, Naruoka Y, Chen X, Garland-Campbell KA, Zemetra RS, Carter AH (2014) Mapping stripe rust resistance in a Brundage X Coda winter wheat recombinant inbred line population. PLoS One 9:e91758. https://doi.org/10.1371/journal.pone.0091758
Chemonges M, Herselman L, Pretorius ZA, Maré A, Boshoff WHP (2022) Characterisation of stem rust resistance in the South African winter wheat cultivar PAN 3161. Euphytica 218:139. https://doi.org/10.1007/s10681-022-03087-9
Chen J, Chu C, Souza EJ, Guttieri MJ, Chen X, Xu S, Hole D, Zemetra R (2012) Genome-wide identification of QTL conferring high-temperature adult-plant (HTAP) resistance to stripe rust (Puccinia striiformis f. sp. tritici) in wheat. Mol Breeding 29:791–800. https://doi.org/10.1007/s11032-011-9590-x
Cheng B, Gao X, Cao N, Ding Y, Chen T, Zhou Q, Gao Y, Xin Z, Zhang L (2022) QTL mapping for adult plant resistance to wheat stripe rust in M96-5 × Guixie 3 wheat population. J Appl Genet 63:265–279. https://doi.org/10.1007/s13353-022-00686-z
Chhuneja P, Kaur S, Goel RK, Dhaliwal HS (2006) Mapping of leaf rust and stripe rust resistance QTLs in bread wheat x synthetic RIL population under Indian field conditions. Indian J Crop Sci 1:49-54.
Christiansen MJ, Feenstra B, Skovgaard IM, Andersen SB (2006) Genetic analysis of resistance to yellow rust in hexaploid wheat using a mixture model for multiple crosses. Theor Appl Genet 112:581–591. https://doi.org/10.1007/s00122-005-0128-7
Christopher MD, Liu S, Hall MD, Marshall DS, Fountain MO, Johnson JW, Milus EA, Garland-Campbell KA, Chen X, Griffey CA (2013a) Identification and mapping of adult-plant stripe rust resistance in soft red winter wheat cultivar ‘USG 3555.’ Plant Breed 132:53–60. https://doi.org/10.1111/pbr.12015
Christopher MD, Liu S, Hall MD, Marshall DS, Fountain MO, Johnson JW, Milus EA, Garland‐Campbell KA, Chen X, Griffey CA (2013b) Identification and mapping of adult plant stripe rust resistance in soft red winter wheat VA00W‐38. Crop Sci 53:871–879. https://doi.org/10.2135/cropsci2012.02.0086
Chu C-G, Friesen TL, Xu SS, Faris JD, Kolmer JA (2009) Identification of novel QTLs for seedling and adult plant leaf rust resistance in a wheat doubled haploid population. Theor Appl Genet 119:263–269. https://doi.org/10.1007/s00122-009-1035-0
Cobo N, Pflüger L, Chen X, Dubcovsky J (2018) Mapping QTL for resistance to new virulent races of wheat stripe rust from two Argentinean wheat cultivars. Crop Sci 58:2470–2483. https://doi.org/10.2135/cropsci2018.04.0286
Dedryver F, Paillard S, Mallard S, Robert O, Trottet M, Nègre S, Verplancke G, Jahier J (2009) Characterization of genetic components involved in durable resistance to stripe rust in the bread wheat ‘Renan.’ Phytopathology® 99:968–973. https://doi.org/10.1094/PHYTO-99-8-0968
Deng M, Long L, Cheng Y, Yao F, Guan F, Wang Y, Li H, Pu Z, Li W, Jiang Q, Wei Y, Ma J, Kang H, Qi P, Wang J, Zheng Y, Jiang Y, Chen G (2022) Mapping a stable adult-plant stripe rust resistance QTL on chromosome 6AL in Chinese wheat landrace Yibinzhuermai. Crop J 10:1111–1119. https://doi.org/10.1016/j.cj.2021.10.011
Desiderio F, Guerra D, Rubiales D, Piarulli L, Pasquini M, Mastrangelo AM, Simeone R, Blanco A, Cattivelli L, Vale’ G (2014) Identification and mapping of quantitative trait loci for leaf rust resistance derived from a tetraploid wheat Triticum dicoccum accession. Mol Breeding 34:1659–1675. https://doi.org/10.1007/s11032-014-0186-0
Dolores Vazquez M, James Peterson C, Riera-Lizarazu O, Chen X, Heesacker A, Ammar K, Crossa J, Mundt CC (2012) Genetic analysis of adult plant, quantitative resistance to stripe rust in wheat cultivar ‘Stephens’ in multi-environment trials. Theor Appl Genet 124:1–11. https://doi.org/10.1007/s00122-011-1681-x
Du Z, Che M, Li G, Chen J, Quan W, Guo Y, Wang Z, Ren J, Zhang H, Zhang Z (2015) A QTL with major effect on reducing leaf rust severity on the short arm of chromosome 1A of wheat detected across different genetic backgrounds and diverse environments. Theor Appl Genet 128:1579–1594. https://doi.org/10.1007/s00122-015-2533-x
Farzand M, Dhariwal R, Hiebert CW, Spaner D, Randhawa HS (2022) QTL mapping for adult plant field resistance to stripe rust in the AAC Cameron/P2711 spring wheat population. Crop Sci 62:1088–1106. https://doi.org/10.1002/csc2.20741
Feng J, Zuo LL, Zhang ZY, Lin RM, Cao YY, Xu SC (2011) Quantitative trait loci for temperature-sensitive resistance to Puccinia striiformis f. sp. tritici in wheat cultivar Flinor. Euphytica 178:321–329. https://doi.org/10.1007/s10681-010-0291-z
Gebrewahid TW, Zhang P, Zhou Y, Yan X, Xia X, He Z, Liu D, Li Z (2020a) QTL mapping of adult plant resistance to stripe rust and leaf rust in a Fuyu 3/Zhengzhou 5389 wheat population. Crop J 8:655–665. https://doi.org/10.1016/j.cj.2019.09.013
Gebrewahid TW, Zhou Y, Zhang P, Ren Y, Gao P, Xia X, He Z, Li Z, Liu D (2020b) Mapping of stripe rust and leaf rust resistance quantitative trait loci in the Chinese spring wheat line Mianyang351-15. Phytopathology® 110:1074–1081. https://doi.org/10.1094/PHYTO-08-19-0316-R
Genievskaya Y, Abugalieva S, Rsaliyev A, Yskakova G, Turuspekov Y (2020) QTL mapping for seedling and adult plant resistance to leaf and stem rusts in Pamyati Azieva × Paragon mapping population of bread wheat. Agronomy 10:1285. https://doi.org/10.3390/agronomy10091285
Getie B, Singh D, Bansal U, Simmonds J, Uauy C, Park RF (2016) Identification and mapping of resistance to stem rust in the European winter wheat cultivars Spark and Rialto. Mol Breeding 36:114. https://doi.org/10.1007/s11032-016-0537-0
Guo Q, Zhang ZJ, Xu YB, Li GH, Feng J, Zhou Y (2008) Quantitative trait loci for high-temperature adult-plant and slow-rusting resistance to Puccinia striiformis f. sp. tritici in wheat cultivars. Phytopathology® 98:803–809. https://doi.org/10.1094/PHYTO-98-7-0803
Haile JK, Nachit MM, Hammer K, Badebo A, Röder MS (2012) QTL mapping of resistance to race Ug99 of Puccinia graminis f. sp. tritici in durum wheat (Triticum durum Desf.). Mol Breeding 30:1479–1493. https://doi.org/10.1007/s11032-012-9734-7
Hao Y, Chen Z, Wang Y, Bland D, Buck J, Brown-Guedira G, Johnson J (2011) Characterization of a major QTL for adult plant resistance to stripe rust in US soft red winter wheat. Theor Appl Genet 123:1401–1411. https://doi.org/10.1007/s00122-011-1675-8
Hou L, Chen X, Wang M, See DR, Chao S, Bulli P, Jing J (2015) Mapping a large number of QTL for durable resistance to stripe rust in winter wheat Druchamp using SSR and SNP markers. PLoS One 10:e0126794. https://doi.org/10.1371/journal.pone.0126794
Hou S, Wu F, Wang Z, Yan N, Chen H, Li H, Yang P, Zhang Y, Li C, Lin Y, Ma J, Huang L, Liu Y (2023) Mapping stripe rust resistance QTL in ‘N2496’, a synthetic hexaploid wheat derivative. Plant Dis 107:443–449. https://doi.org/10.1094/PDIS-07-22-1518-RE
Huang S, Liu S, Zhang Y, Xie Y, Wang X, Jiao H, Wu S, Zeng Q, Wang Q, Singh RP, Bhavani S, Kang Z, Wang C, Han D, Wu J (2021) Genome-wide wheat 55K SNP-based mapping of stripe rust resistance loci in wheat cultivar Shaannong 33 and their alleles frequencies in current Chinese wheat cultivars and breeding lines. Plant Dis 105:1048–1056. https://doi.org/10.1094/PDIS-07-20-1516-RE
Huang S, Wu J, Wang X, Mu J, Xu Z, Zeng Q, Liu S, Wang Q, Kang Z, Han D (2019) Utilization of the genomewide wheat 55K SNP array for genetic analysis of stripe rust resistance in common wheat line P9936. Phytopathology® 109:819–827. https://doi.org/10.1094/PHYTO-10-18-0388-R
Huang S, Zhang Y, Ren H, Li X, Zhang X, Zhang Z, Zhang C, Liu S, Wang X, Zeng Q, Wang Q, Singh RP, Bhavani S, Wu J, Han D, Kang Z (2022) Epistatic interaction effect between chromosome 1BL (Yr29) and a novel locus on 2AL facilitating resistance to stripe rust in Chinese wheat Changwu 357-9. Theor Appl Genet 135:2501–2513. https://doi.org/10.1007/s00122-022-04133-9
Kaur J, Bansal UK, Khanna R, Saini RG, Bariana HS (2009) Molecular mapping of stem rust resistance in HD2009/WL711 recombinant inbred line population. Int J Plant Breed 3:28–33.
Kolmer JA (2015) A QTL on chromosome 5BL in wheat enhances leaf rust resistance of Lr46. Mol Breeding 35:74. https://doi.org/10.1007/s11032-015-0274-9
Kolmer JA, Bernardo A, Bai G, Hayden MJ, Chao S (2018) Adult plant leaf rust resistance derived from Toropi wheat is conditioned by Lr78 and three minor QTL. Phytopathology 108:246–253. https://doi.org/10.1094/PHYTO-07-17-0254-R
Kolmer JA, Garvin DF, Jin Y (2011) Expression of a Thatcher wheat adult plant stem rust resistance QTL on chromosome arm 2BL is enhanced by Lr34. Crop Sci 51:526–533. https://doi.org/10.2135/cropsci2010.06.0381
Kolmer JA, Turner MK, Rouse MN, Anderson JA (2021) Adult plant leaf rust resistance in AC Taber wheat maps to chromosomes 2BS and 3BS. Phytopathology® 111:380–385. https://doi.org/10.1094/PHYTO-03-20-0074-R
Kosgey ZC, Edae EA, Dill-Macky R, Jin Y, Bulbula WD, Gemechu A, Macharia G, Bhavani S, Randhawa MS, Rouse MN (2021) Mapping and validation of stem rust resistance loci in spring wheat line CI 14275. Front Plant Sci 11: 609659. https://doi.org/10.3389/fpls.2020.609659
Kthiri D, Loladze A, N’Diaye A, Nilsen KT, Walkowiak S, Dreisigacker S, Ammar K, Pozniak CJ (2019) Mapping of genetic loci conferring resistance to leaf rust from three globally resistant durum wheat sources. Front Plant Sci 10: 1247. https://doi.org/10.3389/fpls.2019.01247
Kumar S, Fetch TG, Knox RE, Singh AK, Clarke JM, Depauw RM, Cuthbert RD, Campbell HL, Singh D, Bhavani S, Pozniak CJ, Meyer B, Clarke FR (2021) Mapping of Ug99 stem rust resistance in Canadian durum wheat. Can J Plant Pathol 43:599–611. https://doi.org/10.1080/07060661.2020.1843073
Lan C, Hale IL, Herrera-Foessel SA, Basnet BR, Randhawa MS, Huerta-Espino J, Dubcovsky J, Singh RP (2017) Characterization and mapping of leaf rust and stripe rust resistance loci in hexaploid wheat lines UC1110 and PI610750 under Mexican environments. Front Plant Sci 8: 1450. https://doi.org/10.3389/fpls.2017.01450
Lan C, Rosewarne GM, Singh RP, Herrera-Foessel SA, Huerta-Espino J, Basnet BR, Zhang Y, Yang E (2014) QTL characterization of resistance to leaf rust and stripe rust in the spring wheat line Francolin#1. Mol Breeding 34:789–803. https://doi.org/10.1007/s11032-014-0075-6
Lan C, Zhang Y, Herrera-Foessel SA, Basnet BR, Huerta-Espino J, Lagudah ES, Singh RP (2015) Identification and characterization of pleiotropic and co-located resistance loci to leaf rust and stripe rust in bread wheat cultivar Sujata. Theor Appl Genet 128:549–561. https://doi.org/10.1007/s00122-015-2454-8
Li C, Wang Z, Li C, Bowden R, Bai G, Li C, Li C, Su Z, Carver BF (2017a) Mapping of quantitative trait loci for leaf rust resistance in the wheat population Ning7840 × Clark. Plant Dis 101:1974–1979. https://doi.org/10.1094/PDIS-12-16-1743-RE
Li H, Wang Q, Xu L, Mu J, Wu J, Zeng Q, Yu S, Huang L, Han D, Kang Z (2017b) Rapid identification of a major effect QTL conferring adult plant resistance to stripe rust in wheat cultivar Yaco“S.” Euphytica 213:124. https://doi.org/10.1007/s10681-017-1912-6
Li Z, Yuan C, Herrera-Foessel SA, Randhawa MS, Huerta-Espino J, Liu D, Dreisigacker S, Singh RP, Lan C (2020) Four consistent loci confer adult plant resistance to leaf rust in the durum wheat lines Heller#1 and Dunkler. Phytopathology® 110:892–899. https://doi.org/10.1094/PHYTO-09-19-0348-R
Lin F, Chen XM (2009) Quantitative trait loci for non-race-specific, high-temperature adult-plant resistance to stripe rust in wheat cultivar Express. Theor Appl Genet 118:631–642. https://doi.org/10.1007/s00122-008-0894-0
Lin X, N’Diaye A, Walkowiak S, Nilsen KT, Cory AT, Haile J, Kutcher HR, Ammar K, Loladze A, Huerta-Espino J, Clarke JM, Ruan Y, Knox R, Fobert P, Sharpe AG, Pozniak CJ (2018) Genetic analysis of resistance to stripe rust in durum wheat (Triticum turgidum L. var. durum). PLoS One 13:e0203283. https://doi.org/10.1371/journal.pone.0203283
Liu D, Yuan C, Singh RP, Randhawa MS, Bhavani S, Kumar U, Huerta-Espino J, Lagudah E, Lan C (2022a) Stripe rust and leaf rust resistance in CIMMYT wheat line “Mucuy” is conferred by combinations of race-specific and adult-plant resistance loci. Front Plant Sci 13: 880138. https://doi.org/10.3389/fpls.2022.880138
Liu L, Wang M, Feng J, See DR, Chen X (2019a) Whole-genome mapping of stripe rust resistance quantitative trait loci and race specificity related to resistance reduction in winter wheat cultivar Eltan. Phytopathology® 109:1226–1235. https://doi.org/10.1094/PHYTO-10-18-0385-R
Liu L, Yuan C, Wang M, See DR, Chen X (2020a) Mapping quantitative trait loci for high-temperature adult-plant resistance to stripe rust in spring wheat PI 197734 using a doubled haploid population and genotyping by multiplexed sequencing. Front Plant Sci 11: 596962. https://doi.org/10.3389/fpls.2020.596962
Liu L, Yuan CY, Wang MN, See DR, Zemetra RS, Chen XM (2019b) QTL analysis of durable stripe rust resistance in the north American winter wheat cultivar Skiles. Theor Appl Genet 132:1677–1691. https://doi.org/10.1007/s00122-019-03307-2
Liu S, Huang S, Zeng Q, Wang X, Yu R, Wang Q, Singh RP, Bhavani S, Kang Z, Wu J, Han D (2021) Refined mapping of stripe rust resistance gene YrP10090 within a desirable haplotype for wheat improvement on chromosome 6A. Theor Appl Genet 134:2005–2021. https://doi.org/10.1007/s00122-021-03801-6
Liu S, Liu D, Zhang C, et al. (2023) Slow stripe rusting in Chinese wheat Jimai 44 conferred by Yr29 in combination with a major QTL on chromosome arm 6AL. Theor Appl Genet 136:175. https://doi.org/10.1007/s00122-023-04420-z
Liu S, Wang X, Zhang Y, Jin Y, Xia Z, Xiang M, Huang S, Qiao L, Zheng W, Zeng Q, Wang Q, Yu R, Singh RP, Bhavani S, Kang Z, Han D, Wang C, Wu J (2022b) Enhanced stripe rust resistance obtained by combining Yr30 with a widely dispersed, consistent QTL on chromosome arm 4BL. Theor Appl Genet 135:351–365. https://doi.org/10.1007/s00122-021-03970-4
Liu Y, Qie Y, Li X, Wang M, Chen X (2020b) Genome-wide mapping of quantitative trait loci conferring all-stage and high-temperature adult-plant resistance to stripe rust in spring wheat landrace PI 181410. Int J Mol Sci 21:478. https://doi.org/10.3390/ijms21020478
Long L, Yao F, Guan F, Cheng Y, Duan L, Zhao X, Li H, Pu Z, Li W, Jiang Q, Wei Y, Ma J, Kang H, Dai S, Qi P, Xu Q, Deng M, Zheng Y, Jiang Y, et al (2021) A stable quantitative trait locus on chromosome 5BL combined with Yr18 conferring high-level adult plant resistance to stripe rust in Chinese wheat landrace Anyuehong. Phytopathology® 111:1594–1601. https://doi.org/10.1094/PHYTO-10-20-0465-R
Lowe I, Jankuloski L, Chao S, Chen X, See D, Dubcovsky J (2011) Mapping and validation of QTL which confer partial resistance to broadly virulent post-2000 north American races of stripe rust in hexaploid wheat. Theor Appl Genet 123:143–157. https://doi.org/10.1007/s00122-011-1573-0
Lu Y, Lan C, Liang S, Zhou X, Liu D, Zhou G, Lu Q, Jing J, Wang M, Xia X, He Z (2009) QTL mapping for adult-plant resistance to stripe rust in Italian common wheat cultivars Libellula and Strampelli. Theor Appl Genet 119:1349–1359. https://doi.org/10.1007/s00122-009-1139-6
Ma J, Qin N, Cai B, Chen G, Ding P, Zhang H, Yang C, Huang L, Mu Y, Tang H, Liu Y, Wang J, Qi P, Jiang Q, Zheng Y, Liu C, Lan X, Wei Y (2019) Identification and validation of a novel major QTL for all-stage stripe rust resistance on 1BL in the winter wheat line 20828. Theor Appl Genet 132:1363–1373. https://doi.org/10.1007/s00122-019-03283-7
Maccaferri M, Mantovani P, Tuberosa R, DeAmbrogio E, Giuliani S, Demontis A, Massi A, Sanguineti MC (2008) A major QTL for durable leaf rust resistance widely exploited in durum wheat breeding programs maps on the distal region of chromosome arm 7BL. Theor Appl Genet 117:1225–1240. https://doi.org/10.1007/s00122-008-0857-5
Mago R, Chen C, Xia X, Whan A, Forrest K, Basnet BR, Perera G, Chandramohan S, Randhawa M, Hayden M, Bansal U, Huerta-Espino J, Singh RP, Bariana H, Lagudah E (2022) Adult plant stem rust resistance in durum wheat Glossy Huguenot: mapping, marker development and validation. Theor Appl Genet 135:1541–1550. https://doi.org/10.1007/s00122-022-04052-9
Mallard S, Gaudet D, Aldeia A, Abelard C, Besnard AL, Sourdille P, Dedryver F (2005) Genetic analysis of durable resistance to yellow rust in bread wheat. Theor Appl Genet 110:1401–1409. https://doi.org/10.1007/s00122-005-1954-3
Marone D, Mazzucotelli E, Matny O, Desiderio F, Sciara G, Maccaferri M, Marcotuli I, Gadaleta A, Steffenson B, Mastrangelo AM (2022) QTL mapping of stem rust resistance in populations of durum wheat. Genes (Basel) 13:1793. https://doi.org/10.3390/genes13101793
Megerssa SH, Ammar K, Acevedo M, Bergstrom GC, Dreisigacker S, Randhawa M, Brown-Guedira G, Ward B, Sorrells ME (2022) QTL mapping of seedling and field resistance to stem rust in DAKIYE/Reichenbachii durum wheat population. PLoS One 17:e0273993. https://doi.org/10.1371/journal.pone.0273993
Melichar JPE, Berry S, Newell C, MacCormack R, Boyd LA (2008) QTL identification and microphenotype characterisation of the developmentally regulated yellow rust resistance in the UK wheat cultivar Guardian. Theor Appl Genet 117:391–399. https://doi.org/10.1007/s00122-008-0783-6
Messmer MM, Seyfarth R, Keller M, Schachermayr G, Winzeler M, Zanetti S, Feuillet C, Keller B (2000) Genetic analysis of durable leaf rust resistance in winter wheat. Theor Appl Genet 100:419–431. https://doi.org/10.1007/s001220050055
Mu J, Huang S, Liu S, Zeng Q, Dai M, Wang Q, Wu J, Yu S, Kang Z, Han D (2019) Genetic architecture of wheat stripe rust resistance revealed by combining QTL mapping using SNP-based genetic maps and bulked segregant analysis. Theor Appl Genet 132:443–455. https://doi.org/10.1007/s00122-018-3231-2
Naz AA, Kunert A, Lind V, Pillen K, Léon J (2008) AB-QTL analysis in winter wheat: II. Genetic analysis of seedling and field resistance against leaf rust in a wheat advanced backcross population. Theor Appl Genet 116:1095–1104. https://doi.org/10.1007/s00122-008-0738-y
Njau PN, Bhavani S, Huerta-Espino J, Keller B, Singh RP (2013) Identification of QTL associated with durable adult plant resistance to stem rust race Ug99 in wheat cultivar ‘Pavon 76.’ Euphytica 190:33–44. https://doi.org/10.1007/s10681-012-0763-4
Paillard S, Trotoux-Verplancke G, Perretant M-R, Mohamadi F, Leconte M, Coëdel S, de Vallavieille-Pope C, Dedryver F (2012) Durable resistance to stripe rust is due to three specific resistance genes in French bread wheat cultivar Apache. Theor Appl Genet 125:955–965. https://doi.org/10.1007/s00122-012-1885-8
Pang Y, Liu C, Lin M, Ni F, Li W, Cai J, Zhang Z, Zhu H, Liu J, Wu J, Bai G, Liu S (2022) Mapping QTL for adult-plant resistance to stripe rust in a Chinese wheat landrace. Int J Mol Sci 23:9662. https://doi.org/10.3390/ijms23179662
Ponce-Molina LJ, Huerta-Espino J, Singh RP, Basnet BR, Alvarado G, Randhawa MS, Lan CX, Aguilar-Rincón VH, Lobato-Ortiz R, García-Zavala JJ (2018) Characterization of leaf rust and stripe rust resistance in spring wheat ‘Chilero.’ Plant Dis 102:421–427. https://doi.org/10.1094/PDIS-11-16-1545-RE
Powell NM, Lewis CM, Berry ST, MacCormack R, Boyd LA (2013) Stripe rust resistance genes in the UK winter wheat cultivar Claire. Theor Appl Genet 126:1599–1612. https://doi.org/10.1007/s00122-013-2077-x
Pretorius ZA, Lan CX, Prins R, Knight V, McLaren NW, Singh RP, Bender CM, Kloppers FJ (2017) Application of remote sensing to identify adult plant resistance loci to stripe rust in two bread wheat mapping populations. Precis Agric 18:411–428. https://doi.org/10.1007/s11119-016-9461-x
Prins R, Dreisigacker S, Pretorius Z, van Schalkwyk H, Wessels E, Smit C, Bender C, Singh D, Boyd LA (2016) Stem rust resistance in a geographically diverse collection of spring wheat lines collected from across Africa. Front Plant Sci 7:973. https://doi.org/10.3389/fpls.2016.00973
Prins R, Pretorius ZA, Bender CM, Lehmensiek A (2011) QTL mapping of stripe, leaf and stem rust resistance genes in a Kariega × Avocet S doubled haploid wheat population. Mol Breeding 27:259–270. https://doi.org/10.1007/s11032-010-9428-y
Qi A, Zhang P, Zhou Y, Yao Z, Li Z, Liu D (2016) Mapping of QTL conferring leaf rust resistance in Chinese wheat lines W014204 and Fuyu 3 at adult plant stage. J Integr Agric 15:18–28. https://doi.org/10.1016/S2095-3119(14)60974-6
Ramburan VP, Pretorius ZA, Louw JH, Boyd LA, Smith PH, Boshoff WHP, Prins R (2004) A genetic analysis of adult plant resistance to stripe rust in the wheat cultivar Kariega. Theor Appl Genet 108:1426–1433. https://doi.org/10.1007/s00122-003-1567-7
Rauf Y, Bajgain P, Rouse MN, Khanzada KA, Bhavani S, Huerta-Espino J, Singh RP, Imtiaz M, Anderson JA (2022) Molecular characterization of genomic regions for adult plant resistance to stem rust in a spring wheat mapping population. Plant Dis 106:439–450. https://doi.org/10.1094/PDIS-03-21-0672-RE
Ren Y, He Z, Li J, Lillemo M, Wu L, Bai B, Lu Q, Zhu H, Zhou G, Du J, Lu Q, Xia X (2012a) QTL mapping of adult-plant resistance to stripe rust in a population derived from common wheat cultivars Naxos and Shanghai 3/Catbird. Theor Appl Genet 125:1211–1221. https://doi.org/10.1007/s00122-012-1907-6
Ren Y, Li Z, He Z, Wu L, Bai B, Lan C, Wang C, Zhou G, Zhu H, Xia X (2012b) QTL mapping of adult-plant resistances to stripe rust and leaf rust in Chinese wheat cultivar Bainong 64. Theor Appl Genet 125:1253–1262. https://doi.org/10.1007/s00122-012-1910-y
Rollar S, Serfling A, Geyer M, Hartl L, Mohler V, Ordon F (2021) QTL mapping of adult plant and seedling resistance to leaf rust (Puccinia triticina Eriks.) in a multiparent advanced generation intercross (MAGIC) wheat population. Theor Appl Genet 134:37–51. https://doi.org/10.1007/s00122-020-03657-2
Rosa SB, Zanella CM, Hiebert CW, Brûlé-Babel AL, Randhawa HS, Shorter S, Boyd LA, McCallum BD (2019) Genetic characterization of leaf and stripe rust resistance in the Brazilian wheat cultivar Toropi. Phytopathology® 109:1760–1768. https://doi.org/10.1094/PHYTO-05-19-0159-R
Rosewarne GM, Li ZF, Singh RP, Yang EN, Herrera-Foessel SA, Huerta-Espino J (2015) Different QTLs are associated with leaf rust resistance in wheat between China and Mexico. Mol Breeding 35:127. https://doi.org/10.1007/s11032-015-0317-2
Rosewarne GM, Singh RP, Huerta-Espino J, Herrera-Foessel SA, Forrest KL, Hayden MJ, Rebetzke GJ (2012) Analysis of leaf and stripe rust severities reveals pathotype changes and multiple minor QTLs associated with resistance in an Avocet × Pastor wheat population. Theor Appl Genet 124:1283–1294. https://doi.org/10.1007/s00122-012-1786-x
Rouse MN, Talbert LE, Singh D, Sherman JD (2014) Complementary epistasis involving Sr12 explains adult plant resistance to stem rust in Thatcher wheat (Triticum aestivum L.). Theor Appl Genet 127:1549–1559. https://doi.org/10.1007/s00122-014-2319-6
Saini J, Faris JD, Zhang Q, Rouse MN, Jin Y, Long Y, Klindworth DL, Elias EM, McClean PE, Edwards MC, Xu SS (2018) Identification, mapping, and marker development of stem rust resistance genes in durum wheat ‘Lebsock.’ Mol Breeding 38:77. https://doi.org/10.1007/s11032-018-0833-y
Santra DK, Chen XM, Santra M, Campbell KG, Kidwell KK (2008) Identification and mapping QTL for high-temperature adult-plant resistance to stripe rust in winter wheat (Triticum aestivum L.) cultivar ‘Stephens.’ Theor Appl Genet 117:793–802. https://doi.org/10.1007/s00122-008-0820-5
Schnurbusch T, Paillard S, Schori A, Messmer M, Schachermayr G, Winzeler M, Keller B (2004) Dissection of quantitative and durable leaf rust resistance in Swiss winter wheat reveals a major resistance QTL in the Lr34 chromosomal region. Theor Appl Genet 108:477–484. https://doi.org/10.1007/s00122-003-1444-4
Sharma JS, Overlander M, Faris JD, Klindworth DL, Rouse MN, Kang H, Long Y, Jin Y, Lagudah ES, Xu SS (2021) Characterization of synthetic wheat line Largo for resistance to stem rust. G3-Genes Genom Genet 11: jkab193. https://doi.org/10.1093/g3journal/jkab193
Sharma JS, Zhang Q, Rouse MN, Klindworth DL, Friesen TL, Long Y, Olivera PD, Jin Y, McClean PE, Xu SS, Faris JD (2019) Mapping and characterization of two stem rust resistance genes derived from cultivated emmer wheat accession PI 193883. Theor Appl Genet 132:3177–3189. https://doi.org/10.1007/s00122-019-03417-x
Singh A, Knox RE, DePauw RM, Singh AK, Cuthbert RD, Campbell HL, Singh D, Bhavani S, Fetch T, Clarke F (2013a) Identification and mapping in spring wheat of genetic factors controlling stem rust resistance and the study of their epistatic interactions across multiple environments. Theor Appl Genet 126:1951–1964. https://doi.org/10.1007/s00122-013-2109-6
Singh A, Knox RE, DePauw RM, Singh AK, Cuthbert RD, Campbell HL, Shorter S, Bhavani S (2014) Stripe rust and leaf rust resistance QTL mapping, epistatic interactions, and co-localization with stem rust resistance loci in spring wheat evaluated over three continents. Theor Appl Genet 127:2465–2477. https://doi.org/10.1007/s00122-014-2390-z
Singh A, Pandey MP, Singh AK, Knox RE, Ammar K, Clarke JM, Clarke FR, Singh RP, Pozniak CJ, DePauw RM, McCallum BD, Cuthbert RD, Randhawa HS, Fetch TG (2013b) Identification and mapping of leaf, stem and stripe rust resistance quantitative trait loci and their interactions in durum wheat. Mol Breeding 31:405–418. https://doi.org/10.1007/s11032-012-9798-4
Singh S, Singh RP, Bhavani S, Huerta-Espino J, Eugenio L-VE (2013c) QTL mapping of slow-rusting, adult plant resistance to race Ug99 of stem rust fungus in PBW343/Muu RIL population. Theor Appl Genet 126:1367–1375. https://doi.org/10.1007/s00122-013-2058-0
Sthapit Kandel J, Krishnan V, Jiwan D, Chen X, Skinner DZ, See DR (2017) Mapping genes for resistance to stripe rust in spring wheat landrace PI 480035. PLoS One 12:e0177898. https://doi.org/10.1371/journal.pone.0177898
Suenaga K, Singh RP, Huerta-Espino J, William HM (2003) Microsatellite markers for genes Lr34/Yr18 and other quantitative trait loci for leaf rust and stripe rust resistance in bread wheat. Phytopathology® 93:881–890. https://doi.org/10.1094/PHYTO.2003.93.7.881
Tehseen MM, Tonk FA, Tosun M, Randhawa HS, Kurtulus E, Ozseven I, Akin B, Nur Zulfuagaoglu O, Nazari K (2022) QTL mapping of adult plant resistance to stripe rust in a doubled haploid wheat population. Front Genet 13: 900558. https://doi.org/10.3389/fgene.2022.900558
Vazquez MD, Zemetra R, Peterson CJ, Chen XM, Heesacker A, Mundt CC (2015) Multi-location wheat stripe rust QTL analysis: genetic background and epistatic interactions. Theor Appl Genet 128:1307–1318. https://doi.org/10.1007/s00122-015-2507-z
Wang MY, Xu MR, Wang FT, Shah SJA, Feng J, Lin RM, Xu SC (2021) Characterization and validation of QTLs for adult plant stripe rust resistance in Chinese wheat landrace Dabaimai. Cereal Res Commun 49:91–98. https://doi.org/10.1007/s42976-020-00071-8
Wang Y, Hu Y, Gong F, Jin Y, Xia Y, He Y, Jiang Y, Zhou Q, He J, Feng L, Chen G, Zheng Y, Liu D, Huang L, Wu B (2022a) Identification and mapping of QTL for stripe rust resistance in the Chinese wheat cultivar Shumai126. Plant Dis 106:1278–1285. https://doi.org/10.1094/PDIS-09-21-1946-RE
Wang Y, Liang F, Guan F, Yao F, Li L, Zhao X, Duan L, Wu Y, Li H, Li W, Jiang Q (2021b). Mendelization and molecular mapping of a large-effect qtl conferring durable adult-plant resistance to stripe rust in a chinese wheat landrace ‘Gaoxianguangtoumai’. https://doi.org/10.21203/rs.3.rs-603248/v1
Wang Z, Jiang X, Zhang Y, Du Z, Feng J, Quan W, Ren J, Che M, Zhang Z (2022b) Identification and validation of a major quantitative trait locus for adult plant resistance against leaf rust from the Chinese wheat landrace Bai Qimai. Front Plant Sci 13: 812002. https://doi.org/10.3389/fpls.2022.812002
William HM, Singh RP, Huerta-Espino J, Palacios G, Suenaga K (2006) Characterization of genetic loci conferring adult plant resistance to leaf rust and stripe rust in spring wheat. Genome 49:977–990. https://doi.org/10.1139/g06-052
Wu J, Liu S, Wang Q, Zeng Q, Mu J, Huang S, Yu S, Han D, Kang Z (2018) Rapid identification of an adult plant stripe rust resistance gene in hexaploid wheat by high-throughput SNP array genotyping of pooled extremes. Theor Appl Genet 131:43–58. https://doi.org/10.1007/s00122-017-2984-3
Wu J, Wang Q, Kang Z, Liu S, Li H, Mu J, Dai M, Han D, Zeng Q, Chen X (2017) Development and validation of KASP-SNP markers for QTL underlying resistance to stripe rust in common wheat cultivar P10057. Plant Dis 101:2079–2087. https://doi.org/10.1094/PDIS-04-17-0468-RE
Xu X, Duan Z, Su J, Li X, Wu J, Yao Z (2021) QTL mapping of adult-plant resistance to leaf rust based on SSR markers and SNP sequencing of Chinese wheat landrace Xu’ai (Triticum aestivum L.). Genet Resour Crop Evol 68:1359–1373. https://doi.org/10.1007/s10722-020-01067-3
Yan X, Zheng H, Zhang P, Weldu GT, Li Z, Liu D (2021) QTL mapping of adult plant resistance to stripe rust in the Fundulea 900 × Thatcher RIL population. Czech J Genet Plant Breed 57:1–8. https://doi.org/10.17221/71/2020-CJGPB
Yang E-N, Rosewarne GM, Herrera-Foessel SA, Huerta-Espino J, Tang Z-X, Sun C-F, Ren Z-L, Singh RP (2013) QTL analysis of the spring wheat “Chapio” identifies stable stripe rust resistance despite inter-continental genotype × environment interactions. Theor Appl Genet 126:1721–1732. https://doi.org/10.1007/s00122-013-2087-8
Yuan C, Singh RP, Liu D, Randhawa MS, Huerta-Espino J, Lan C (2020) Genome-wide mapping of adult plant resistance to leaf rust and stripe rust in CIMMYT wheat line Arableu#1. Plant Dis 104:1455–1464. https://doi.org/10.1094/PDIS-10-19-2198-RE
Yuan F-P, Zeng Q-D, Wu J-H, Wang Q-L, Yang Z-J, Liang B-P, Kang Z-S, Chen X-H, Han D-J (2018) QTL mapping and validation of adult plant resistance to stripe rust in Chinese wheat landrace Humai 15. Front Plant Sci 9: 968. https://doi.org/10.3389/fpls.2018.00968
Zwart RS, Thompson JP, Williamson PM, Bariana HS (2008) QTL mapping of multiple disease resistance traits in a synthetic hexaploid × bread wheat population. Proceedings 11th International Wheat Genetics Symposium, Brisbane pp.1-3
Zeng Q, Wu J, Huang S, Yuan F, Liu S, Wang Q, Mu J, Yu S, Chen L, Han D, Kang Z (2019a) SNP-based linkage mapping for validation of adult plant stripe rust resistance QTL in common wheat cultivar Chakwal 86. Crop J 7:176–186. https://doi.org/10.1016/j.cj.2018.12.002
Zeng Q, Wu J, Liu S, Chen X, Yuan F, Su P, Wang Q, Huang S, Mu J, Han D, Kang Z, Chen XM (2019b) Genome-wide mapping for stripe rust resistance loci in common wheat cultivar Qinnong 142. Plant Dis 103:439–447. https://doi.org/10.1094/PDIS-05-18-0846-RE
Zeng Q, Wu J, Liu S, Huang S, Wang Q, Mu J, Yu S, Han D, Kang Z (2019c) A major QTL co-localized on chromosome 6BL and its epistatic interaction for enhanced wheat stripe rust resistance. Theor Appl Genet 132:1409–1424. https://doi.org/10.1007/s00122-019-03288-2
Zhang P, Lan C, Asad MA, Gebrewahid TW, Xia X, He Z, Li Z, Liu D (2019a) QTL mapping of adult-plant resistance to leaf rust in the Chinese landraces Pingyuan 50/Mingxian 169 using the wheat 55K SNP array. Mol Breeding 39:98. https://doi.org/10.1007/s11032-019-1004-5
Zhang P, Lan C, Singh RP, Huerta-Espino J, Li Z, Lagudah E, Bhavani S (2022) Identification and characterization of resistance loci to wheat leaf rust and stripe rust in Afghan landrace “KU3067.” Front Plant Sci 13: 894528. https://doi.org/10.3389/fpls.2022.894528
Zhang P, Li X, Gebrewahid T-W, Liu H, Xia X, He Z, Li Z, Liu D (2019b) QTL mapping of adult-plant resistance to leaf and stripe rust in wheat cross SW 8588/Thatcher using the wheat 55K SNP array. Plant Dis 103:3041–3049. https://doi.org/10.1094/PDIS-02-19-0380-RE
Zhang P, Qi A, Zhou Y, Xia X, He Z, Li Z, Liu D (2017a) Quantitative trait loci mapping of adult-plant resistance to leaf rust in a Fundulea 900 × ‘Thatcher’ wheat cross. Plant Breed 136:1–7. https://doi.org/10.1111/pbr.12434
Zhang P, Yin G, Zhou Y, Qi A, Gao F, Xia X, He Z, Li Z, Liu D (2017b) QTL mapping of adult-plant resistance to leaf rust in the wheat cross Zhou 8425B/Chinese Spring using high-density SNP markers. Front Plant Sci 8:793. https://doi.org/10.3389/fpls.2017.00793
Zhang W, Boyle K, Gao P, Polley B, Brost JM, Francis T, Sidebottom C, McCallum BD, Kutcher HR, Randhawa H, Fetch TG, Ferrie AMR, Fobert PR (2023) Systematic characterization of multi-rust resistance genes from a ‘Parula × Thatcher’ population with a high-density genetic map. Phytopathology® 113:847–857. https://doi.org/10.1094/PHYTO-06-22-0238-FI
Zhang Y, Wang Z, Quan W, Zhang X, Feng J, Ren J, Jiang X, Zhang Z (2021) Mapping of a QTL with major effect on reducing leaf rust severity at the adult plant growth stage on chromosome 2BL in wheat landrace Hongmazha. Theor Appl Genet 134:1363–1376. https://doi.org/10.1007/s00122-021-03776-4
Zhou C, Liu D, Zhang X, Wu Q, Liu S, Zeng Q, Wang Q, Wang C, Li C, Singh RP, Bhavani S, Kang Z, Han D, Zheng W, Wu J (2022a) Combined linkage and association mapping reveals two major QTL for stripe rust adult plant resistance in Shaanmai 155 and their haplotype variation in common wheat germplasm. Crop J 10:783–792. https://doi.org/10.1016/j.cj.2021.09.006
Zhou J, Singh RP, Ren Y, Bai B, Li Z, Yuan C, Li S, Huerta-Espino J, Liu D, Lan C (2021a) Identification of two new loci for adult plant resistance to leaf rust and stripe rust in the Chinese wheat variety ‘Neimai 836.’ Plant Dis 105:3705–3714. https://doi.org/10.1094/PDIS-12-20-2654-RE
Zhou X, Hu T, Li X, YU M, Li Y, Yang S, Huang K, Han D, Kang Z (2019) Genome-wide mapping of adult plant stripe rust resistance in wheat cultivar Toni. Theor Appl Genet 132:1693–1704. https://doi.org/10.1007/s00122-019-03308-1
Zhou X, Li X, Han D, Yang S, Kang Z, Ren R (2022b) Genome-wide QTL mapping for stripe rust resistance in winter wheat Pindong 34 using a 90K SNP array. Front Plant Sci 13: 932762. https://doi.org/10.3389/fpls.2022.932762
Zhou X, Zhong X, Roter J, Li X, Yao Q, Yan J, Yang S, Guo Q, Distelfeld A, Sela H, Kang Z (2021b) Genome-wide mapping of loci for adult-plant resistance to stripe rust in durum wheat Svevo using the 90K SNP array. Plant Dis 105:879–888. https://doi.org/10.1094/PDIS-09-20-1933-RE
Zhou XL, Han DJ, Chen XM, Mu JM, Xue WB, Zeng QD, Wang QL, Huang LL, Kang ZS (2015a) QTL mapping of adult-plant resistance to stripe rust in wheat line P9897. Euphytica 205:243–253. https://doi.org/10.1007/s10681-015-1447-7
Zhou XL, Zhang Y, Zeng QD, Chen XM, Han DJ, Huang LL, Kang ZS (2015b) Identification of QTL for adult plant resistance to stripe rust in Chinese wheat landrace Caoxuan 5. Euphytica 204:627–634. https://doi.org/10.1007/s10681-014-1349-0
Zhou Y, Ren Y, Lillemo M, Yao Z, Zhang P, Xia X, He Z, Li Z, Liu D (2014) QTL mapping of adult-plant resistance to leaf rust in a RIL population derived from a cross of wheat cultivars Shanghai 3/Catbird and Naxos. Theor Appl Genet 127:1873–1883. https://doi.org/10.1007/s00122-014-2346-3
Zhu Z, Cao Q, Han D, Wu J, Wu L, Tong J, Xu X, Yan J, Zhang Y, Xu K, Wang F, Dong Y, Gao C, He Z, Xia X, Hao Y (2023) Molecular characterization and validation of adult-plant stripe rust resistance gene Yr86 in Chinese wheat cultivar Zhongmai 895. Theor Appl Genet 136:142. https://doi.org/10.1007/s00122-023-04374-2
Zou J, Semagn K, Chen H, Iqbal M, Asif M, N’Diaye A, Navabi A, Perez-Lara E, Pozniak C, Yang R-C, Graf RJ, Randhawa H, Spaner D (2017) Mapping of QTLs associated with resistance to common bunt, tan spot, leaf rust, and stripe rust in a spring wheat population. Mol Breeding 37:144. https://doi.org/10.1007/s11032-017-0746-1
Zurn JD, Rouse MN, Chao S, Aoun M, Macharia G, Hiebert CW, Pretorius ZA, Bonman JM, Acevedo M (2018) Dissection of the multigenic wheat stem rust resistance present in the Montenegrin spring wheat accession PI 362698. BMC Genomics 19:67. https://doi.org/10.1186/s12864-018-4438-y

## Sheet: Table S2
Table S2 List of wheat rust resistance QTL or genes summarised in our reviewa
ID	Reported nameb	Disease	Donor	Associated marker	Chromosome	Physical position (Mb)c	LOD	R2/PVE	Reference
1	QLr.B22-1A	Leaf rust		Xgwm99	1A	0.000818		3.3	Naz et al. 2008
2	QLr.cim-1AS	Leaf rust	Avocet	wPt-9752—Xgdm33	1A	5.13174	4.5	8.2	Lan et al. 2015
3	QLr.cim-1AS	Leaf rust	Apav	1204785|F|0–68:T>C—1224449|F|0–31:T>C	1A	6.3	7.5	12	Zhang et al. 2022
4	Qlr.inra-1Aa	Leaf rust	Apache	cfd15b	1A	9.46161			Azzimonti et al. 2014
5	QLr.jkl-1A.1	Leaf rust	Potenzial	CAP8_c2448_355	1A	10.07	5.81	11	Rollar et al. 2021
6	QLr.spa-1A	Leaf rust	Carberry	IACX1465	1A	35.5573	15.1	8.6	Bokore et al. 2020
7	QLr.cau-1AS	Leaf rust	Luke	gpw2246	1A	457.304	17.8	52.6	Du et al. 2015
8	QLr.ipbb-1A.2	Leaf rust	Paragon	RAC875_c12348_720—BS00022824_51	1A	562.303	4.6	16	Genievskaya et al. 2020
9	QLr.hebau-1AL	Leaf rust	Naxos	Xbarc213—Xcfa2219	1A	574.007	5.6	8.2	Zhou et al. 2014
10	QLr.hbu-1BL.1	Leaf rust	Zhengzhou 5389	Xwmc830—csLV46G22	1B	0.001102	8.8	8.4	Qi et al. 2016
11	QLr.crc-1BL	Leaf rust	Toropi-6.4	csLV46—BobWhite_rep_c62955_567	1B	0.001185	19.1	16.61	Rosa et al. 2019
12	Lr55	Leaf rust	KS04WGRC45	Xwmc406	1B	5.57484			Pietrusińska et al. 2021
13	QLr.gpg-1BS	Leaf rust	MG5323	Kukri_c52742_114	1B	64.1246	20.98	49.51	Desiderio et al. 2014
14	Lr33	Leaf rust	PI 58548	Xgwm413	1B	78.8796			Che, M et al. 2019
15	Lr44	Leaf rust	Accession 7831	Xgwm413	1B	78.8796			Dyck et al. 1994
16	QLr.ipbb-1B.4	Leaf rust	Paragon	Excalibur_c29707_318—Kukri_c36151_170	1B	215.698	3.2	13.6	Genievskaya et al. 2020
17	QLr.ifa-1B	Leaf rust	Capo	Xgwm11	1B	221.886	8.9	11.4	Buerstmay et al. 2014
18	QLrs.B22-1B	Leaf rust		Xgwm11	1B	221.886		3.8	Naz et al. 2008
19	Lr71	Leaf rust	Altgold Rotkorn	Xgwm18	1B	228.68			Singh et al. 2013c
20	/	Leaf rust	Forno	Xpsr949—Xgwm18	1B	228.68		15	Messmer et al. 2000
21	Lr75	Leaf rust	Forno	Xgwm18	1B	228.68			Singla et al. 2017
22	QLr.usw-1BL.1	Leaf rust	ATRED #2	BS00060686_51—Kukri_c46030_412	1B	341.934	8.9	17.7	Kthiri et al. 2019
23	QLr.tam-1B	Leaf rust	Quaiu	wPt-668027—cSLV46G22	1B	386.998	17.5	25.6	Basnet et al. 2014
24	QLr.cim-1BL	Leaf rust	Avocet	1164928—2289154	1B	580.632	42.9	74.5	Ponce-Molina et al. 2018
25	QLr.cim-1BL	Leaf rust	Kenya Kongoni	tPt-6091—wPt-1770	1B	584.855	9	24	Calvo-Salazar et al. 2015
26	QLr.cim-1BL	Leaf rust	Avocet	csLV46—wPt-9028	1B	585.295	25.4	36.9	Lan et al. 2014
27	/	Leaf rust	Forno	gwm604—OA93	1B	598.23	19.7	31.5	Schnurbusch et al. 2004
28	QLr.hebau-1BL	Leaf rust	Pingyuan 50	AX-109949200—AX-110968810	1B	625.815	9.3	14.6	Zhang et al. 2019b
29	QLr.caas-1BL	Leaf rust	Bainong 64	Xgwm153.2—Xwmc44	1B	653.327	8.8	28.5	Ren et al. 2012c
30	Lr46/Yr29/Sr58	Leaf rust /yellow rust/stem rust	Atred#2	csLV46G22—AX-95152083	1B	661.855	18	46.8	Li et al. 2020
31	QLr.cim-1BL	Leaf rust	Apav#1	1102414-1132278|F|0_20:C>T	1B	669.85	12.3	33.6	Liu et al. 2022
32	/	Leaf rust	Oligoculm	Xwmc44	1B	670.75		17.4	Suenage et al. 2003
33	QLr.cim-1BL.1	Leaf rust	Apav#1	5411162|F|0-35:A>C-35:A>C—1132278|F|0-20:C>T-20:C>T	1B	671.45	37.9	51.6	Yuan et al. 2020
34	QLr.hebau-1BL	Leaf rust	Zhengzhou 5389	AX-109898596—AX-109273019	1B	672.1	5.5	18.9	Gebrewahid et al. 2020
35	QLr.usw-1BL.2	Leaf rust	ATRED #2	wsnp_Ex_c4436_7981188—BS00000010_51	1B	678.023	3.16	7.1	Kthiri et al. 2019
36	QLr.hebau-1BL	Leaf rust	SW 8588	AX-89740962—AX-108930953	1B	678.965	6.5	14.1	Zhang et al. 2019c
37	QLr.cim-1BL	Leaf rust	Kenya Kongoni	wPt-1770—csLV46G22	1B	680.295	16	28	Calvo-Salazar et al. 2015
38	QLr.B22-1B	Leaf rust		Xgwm259	1B	681.234		6.3	Naz et al. 2008
39	QLr.hzau-1BL	Leaf rust	Apav#1	cslv46G2—gwm259	1B	681.234	41.7	69	Zhou et al. 2021a
40	/	Leaf rust	Pavon76	Xgwm259	1B	681.234	33.9	61.6	William et al. 2006
41	QLr.hebau-1BL	Leaf rust	Zhengzhou 5389	Xwmc44—Xwmc728	1B	682.559	13.3	31	Xu et al. 2021
42	/	Leaf rust	Pastor	Lr46/Yr29—Xgwm818	1B	683.995	31.2	25.4	Rosewarne et al. 2012
43	QLr.spa-1B	Leaf rust	Vesper	wsnp_Ex_c1058_2020681	1B	687.088	2.2	3.7	Bokore et al. 2020
44	QLr.cim-1BL	Leaf rust		XcsLV46G22—1B-wPt4721	1B	689.227	7.5	16	Rosewarne et al. 2015
45	QLr.hebau-1BL	Leaf rust	Thatcher	csLv46G2—Xwmc728	1B	694.369	6.4	11.5	Zhang et al. 2017a
46	QLr.hbu-1BL.2	Leaf rust	Zhengzhou 5389	Xbarc80—Xwmc728	1B	695.502	14.6	15.5	Qi et al. 2016
47	/	Leaf rust	Pastor	wPT-5580—wPT-3179	1B	851.715	4.4	6.7	Rosewarne et al. 2012
48	Lr21	Leaf rust	/	TraesCS1D03G0002900	1D	0.44			Huang et al. 2003
49	QLr.spa-1D	Leaf rust	Vesper	Kukri_c2408_784	1D	1.3404	23.5	34.1	Bokore et al. 2020
50	QLr.spa-1D	Leaf rust	Vesper	RAC875_c2070_566	1D	2.85147	9.7	21.9	Bokore et al. 2020
51	QLrs.B22-1D	Leaf rust		Xbarc149	1D	4.35929		49	Naz et al. 2008
52	QLr.B22-1D	Leaf rust		Xbarc149	1D	4.35929		14.6	Naz et al. 2008
53	Lr60	Leaf rust	RL6172	barc149	1D	4.35929			Hiebert et al. 2008
54	QLr.spa-1D	Leaf rust	Vesper	BobWhite_c4303_524	1D	4.441	12.5	44.8	Bokore et al. 2020
55	QLr.tam-1D	Leaf rust	Quaiu	wPt-666067—wPt667180	1D	7.26167	23.6	35.2	Basnet et al. 2014
56	Lr42	Leaf rust	/	TraesCS1D03G0035300	1D	8.28			Lin et al. 2022
57	QLr.cim-1DS	Leaf rust	Kenya Kongoni	wPt-3738—wPt-4471	1D	11.816	11	21	Calvo-Salazar et al. 2015
58	QLr.cim-1DL	Leaf rust	Chilero	wPt-741613—snp999473	1D	425.303	5.9	22.6	Ponce-Molina et al. 2018
59	QLr.spa-2A.2	Leaf rust	Vesper	Kukri_c46040_620	2A	0.004841	3.6	8.8	Bokore et al. 2020
60	Lr65	Leaf rust	Altgold Rotkorn	Xbarc212	2A	1.63981			Zhang et al. 2021a
61	Lr17a	Leaf rust	Klein Lucero	Xgwm614	2A	5.88181			Bremenkamp-Barrett et al. 2008
62	QLr.hebau-2AS	Leaf rust	SW 8588	Xcfd36—Xwms636	2A	10.7158	5.1	10.9	Zhang et al. 2019c
63	QLr.cim-2AS	Leaf rust	Apav#1	100033379|F|0_5:A>G—3952334	2A	12.15	19.4	25.5	Liu et al. 2022
64	QLr.cim-2AS	Leaf rust	Apav#1	997868—1085721	2A	15.35	20.9	24.2	Liu et al. 2022
65	Qlr.inra-2Ab	Leaf rust	Apache	wPt8464	2A	63.4807			Azzimonti et al. 2014
66	QLr.hebau-2AS	Leaf rust	Zhengzhou 5389	Xwmc522—Xbarc264	2A	355.458	3.8	8.7	Xu et al. 2021
67	/	Leaf rust	Forno	cfa2263c—sfr.BE590525	2A	430.479	6.7	12	Schnurbusch et al. 2004
68	QLr.spa-2A	Leaf rust	AC Cardilac	rPt-9611	2A	564.019	3.7	6.1	Singh et al. 2014
69	Lr45	Leaf rust	TcLr45	Xcfd168	2A	583.021			Naik et al. 2015
70	QLr.spa-2A.1	Leaf rust	AC Cardilac	BS00041816_51	2A	615.093	7.1	4.1	Bokore et al. 2020
71	QLr.ifa-2AL	Leaf rust	Capo	tPt-8937	2A	633.81	13.4	25.7	Buerstmay et al. 2014
72	QLr.cim-2AL	Leaf rust	Apav	1010332|F|0–55:G>A—3959842|F|0–17:A>G	2A	649.35	12.1	11.4	Zhang et al. 2022
73	QLr.hebau-2AL	Leaf rust	Zhou 8425B	Excalibur_c96_670—BS00057060_51	2A	726.237	5.2	6.6	Zhang et al. 2017b
74	QLr.mna-2BS	Leaf rust	MN99394-1	Xwmc382a	2B	2.38307	19.4	33.6	Tsilo et al. 2014
75	Lr16	Leaf rust	BW278	Xwmc764	2B	5.0812			McCartney et al. 2005
76	QLr.hzau-2BS	Leaf rust	Apav#1	AX-109918460—gwm210	2B	5.12739	3.6	4.5	Zhou et al. 2021a
77	QLr.spa-2B.1	Leaf rust	Carberry	Excalibur_c39493_251	2B	7.474	3.4	2	Bokore et al. 2020
78	QLr.usw-2BS	Leaf rust	ATRED #2	Tdurum_contig76118_145—wsnp_Ex_c18354_27181086	2B	9.49751	23.67	42.3	Kthiri et al. 2019
79	QLr.cim-2BS	Leaf rust	Sujata	wPt-8058—Xwmc661	2B	9.53057	4.2	8.6	Lan et al. 2015
80	QLr.cim-2BS	Leaf rust	Apav#1	1100485|F|0_14:C>T-1224458	2B	18.9	11.9	13.1	Liu et al. 2022
81	QLr.spa-2B	Leaf rust	Carberry	wPt-732018—wPt7883	2B	27.3292	3	4.9	Singh et al. 2014
82	QLr.spa-2B.2	Leaf rust	Carberry	Kukri_c53810_137	2B	34.7622	15.5	8.7	Bokore et al. 2020
83	Lr48	Leaf rust	CSP44	Xgwm429b	2B	81.1656			Bansal et al. 2008
84	Qlr.inra-2B	Leaf rust	Apache	gwm120	2B	120.884			Azzimonti et al. 2014
85	QLr.hebau-2BS	Leaf rust	Zhengzhou 5389	AX-110578293—AX-111507209	2B	128.8	9.1	14.5	Gebrewahid et al. 2020
86	QLr.ifa-2BS	Leaf rust	Capo	wPt-6471	2B	132.522	13.9	19.2	Buerstmay et al. 2014
87	QLr.hebau-2BS	Leaf rust	Naxos	XwPt8548—XwPt2314	2B	139.583	21.6	37.4	Zhou et al. 2014
88	QLr.hebau-2BS	Leaf rust	Zhengzhou 5389	Xbarc55—Xgwm374	2B	157.47	15.9	37.5	Xu et al. 2021
89	QLr.hbu-2BS.2	Leaf rust	Zhengzhou 5389	Xbarc55—Xgwm374	2B	157.47	23.8	28.5	Qi et al. 2016
90	Lr13/Ne2	Leaf rust	/	TraesCS2B03G0442800	2B	165.68			Hewitt et al. 2021
91	QLr.cdl-2BS	Leaf rust		IWA3257	2B	165.693	31.98	56	Kolmer et al. 2021
92	QLr.hebau-2BS	Leaf rust	Chinese Spring	JD_c767_567—BS00102480_51	2B	165.693	7.8	10.6	Zhang et al. 2017b
93	QLr.cim-2BL	Leaf rust	Kenya Kongoni	wPt-6174—wPt-8548	2B	167.478	12	21	Calvo-Salazar et al. 2015
94	QLr.hbu-2BS.1	Leaf rust	Zhengzhou 5389	Xgwm410—Xwmc770	2B	378.59	37.9	38.3	Qi et al. 2016
95	QLr.cau-2BL	Leaf rust	Hongmazha	Ta2BL_ssr7	2B	597.88	33.8	36	Zhang et al. 2021
96	QLr.cau-2BL	Leaf rust	Hongmazha	IWB21922	2B	616.48	23.6	57	Zhang et al. 2021
97	QLr.hebau-2BL	Leaf rust	Zhengzhou 5389	Xbarc361—Xbarc159	2B	666.429	3.7	10.7	Xu et al. 2021
98	QLr.cim-2BC	Leaf rust	Atred#2	AX-94529286—AX-94833805	2B	713.385	11.5	18	Li et al. 2020
99	QLr.crc-2BL	Leaf rust	Thatcher	Kukri_c34553_188—Tdurum_contig94203_610	2B	766.996	4.29	11.12	Rosa et al. 2019
100	QLr.ifa-2BL	Leaf rust	Capo	wPt-6643	2B	797.891	6.8	10.5	Buerstmay et al. 2014
101	QLr.mna-2DS	Leaf rust	MN99394-1	Xwmc453	2D	0.00574	10.2	15.7	Tsilo et al. 2014
102	Lr80	Leaf rust	Hango-2	gwm210	2D	6.84273			Kumar et al. 2021a
103	Lr39/41	Leaf rust	TA4186	Xgwm210	2D	6.84273			Singh et al. 2004
104	Qlr.inra-2D	Leaf rust	Balance	cfd36b	2D	14.5701			Azzimonti et al. 2014
105	QLr.cim-2DS	Leaf rust	UC1110	cfd36—gwm455	2D	15.2425	15.5	26.6	Lan et al. 2017
106	QLr.hebau-2DS	Leaf rust	Thatcher	AX-111031419—AX-109507893	2D	16.5865	10.6	23.7	Zhang et al. 2019c
107	Lr22a	Leaf rust	/	TraesCS2D03G0082600	2D	16.73			Thind et al. 2017
108	/	Leaf rust	Forno	gdm35—cfd53	2D	19.3483	8.2	14.8	Schnurbusch et al. 2004
109	QLr.dms-2D.2	Leaf rust	CDC GO	D_F5XZDLF02HWOJZ_227—RAC875_c24641_720	2D	32.0339	3.9	8.6	Zou et al. 2017
110	Lr11	Leaf rust	Buck Poncho	wmc574	2D	43.3635			Darino et al. 2015
111	QLr.hebau-2DS.2	Leaf rust	Mingxian 169	AX-108903243—AX-110055353	2D	63.1604	9.1	14.6	Zhang et al. 2019b
112	QLr.spa-2D.2	Leaf rust	Stettler	Kukri_rep_c105822_804	2D	64.8744	21.1	36.1	Bokore et al. 2020
113	QLr.dms-2D.1	Leaf rust	CDC GO	RAC875_rep_c72220_143— RAC875_rep_c73201_205	2D	81.6494	3.2	6.9	Zou et al. 2017
114	QLr.hebau-2DS	Leaf rust	Thatcher	Xgwm261—Xgwm484	2D	385.559	3.4	3.5	Zhang et al. 2017a
115	QLr.spa-2D.1	Leaf rust	Carberry	Ex_c2115_3369	2D	437.194	3.9	2.3	Bokore et al. 2020
116	QLr.cim-2DL	Leaf rust	Kenya Kongoni	wPt-668017—wPt-666518	2D	505.793	3	5	Calvo-Salazar et al. 2015
117	/	Leaf rust	Arina	glk302—gwm539	2D	515.21	8.3	15.6	Schnurbusch et al. 2004
118	QLr.hebau-2DL	Leaf rust	SHA3/CBRD	XwPt2781—Xcfd233	2D	570.76	4.1	5.7	Zhou et al. 2014
119	/	Leaf rust	Avocet	wPT-8319—wPT-3728	2D	600.791	4.8	9.8	Rosewarne et al. 2012
120	QLr.cim-2DL	Leaf rust	Kenya Kongoni	wPt-2781—Xbarc159	2D	612.222	3	6	Calvo-Salazar et al. 2015
121	Lr54	Leaf rust	CS-Lr54/Yr37	Xcfd50	2D	654.54			Heyns et al. 2011
122	QLr.B22-2D	Leaf rust		Xgwm102	2D	662.741		3.1	Naz et al. 2008
123	Lr15	Leaf rust	TcLr15	Xgwm102	2D	662.741			Dholakia et al. 2013
124	QLr.ifa-2DS	Leaf rust	Capo	wPt-6780	2D	694	15.7	28.5	Buerstmay et al. 2014
125	Lr63	Leaf rust	RL6137	Xbarc57	3A	10.4694			Kolmer et al. 2010
126	QLr.ipbb-3A.2	Leaf rust	Paragon	Excalibur_c74666_291—RFL_Contig1896_1236	3A	19.9222	5.1	16.2	Genievskaya et al. 2020
127	Lr66	Leaf rust		Xgwm674	3A	175.507			Marais et al. 2010b
128	QLr.hebau-3A	Leaf rust	Chinese Spring	wsnp_Ex_c1660_3159173—Tdurum_contig5096_193	3A	534.703	3	2.9	Zhang et al. 2017b
129	QLr.hebau-3AL	Leaf rust	Mingxian 169	AX-109036576—AX-111464284	3A	582.185	7	10.1	Zhang et al. 2019b
130	QLr.fcu-3AL	Leaf rust	TA4152-60	Xcfa2183—Xgwm666	3A	637.766	17	36	Chu et al. 2009
131	QLr.hebau-3AL	Leaf rust	Zhengzhou 5389	AX-111087037—AX-110964176	3A	718.4	3.1	4.9	Gebrewahid et al. 2020
132	QLr.dms-3A	Leaf rust	CDC GO	wsnp_BE495175A_Ta_1_1—Kukri_c49927_151	3A	727.141	2.7	5.9	Zou et al. 2017
133	QLr.cdl-3BS	Leaf rust		IWB30730	3B	0.007484	4.03	11	Kolmer et al. 2021
134	QLr.ifa-3BS	Leaf rust	Capo	Xgwm389	3B	1.17001	4.6	6.8	Buerstmay et al. 2014
135	Sr2/Lr27/Yr30	Stem rust /leaf rust /Yellow rust	HD2009	gwm389	3B	1.17001	3.1-4.7	9-15	Kaur et al. 2009
136	QLr.crc-3BS	Leaf rust	Toropi-6.4	Excalibur_rep_c114249_187—BS00011532_51	3B	1.32607	6.17	3.96	Rosa et al. 2019
137	QLr.hwwg-3BS.1	Leaf rust	Ning7840	IWA4654—IWA1702	3B	5.24026	10.8	19.2	Li et al. 2017a
138	QLr.hebau-3BS	Leaf rust	Chinese Spring	BobWhite_c9711_71—Excalibur_c6330_1158	3B	7.46948	2.8	3.5	Zhang et al. 2017b
139	QLr.ifa-3BS	Leaf rust	Capo	wPt-10192	3B	10.1927	21.2	40.1	Buerstmay et al. 2014
140	QLr.cdl-3BS.2	Leaf rust	Toropi	barc147	3B	12.413	3.01	14	Kolmer et al. 2018
141	QLr.spa-3B	Leaf rust	AC Cardilac	Tdurum_contig79629_538	3B	16.0649	4	2.3	Bokore et al. 2020
142	QLr.cim-3BS.1	Leaf rust	Avocet	wPt-664393—wPt-5390	3B	128.195	21.4	30.4	Lan et al. 2014
143	QLr.usw-3B	Leaf rust	ATRED #2	Tdurum_contig33168_461—RAC875_rep_c82061_78	3B	295.244	4.24	9.4	Kthiri et al. 2019
144	QLr.hzau-3BL	Leaf rust	Apav#1	AX-110442253—AX-111221059	3B	510.376	9.4	16.4	Zhou et al. 2021a
145	QLr.fcu-3BL	Leaf rust	TA4152-60	Xbarc164—Xfcp544	3B	601.611	8.3	20	Chu et al. 2009
146	QLr.hebau-3BL	Leaf rust	SW 8588	AX-111014259—AX-111534420	3B	776.793	2.8	5.6	Zhang et al. 2019c
147	Lr32	Leaf rust	RL5497-1	barc135	3D	25.3481			Thomas et al. 2010
148	QLr.crc-3DS	Leaf rust	Thatcher	BobWhite_c16071_165—wsnp_Ra_c17636_26538543	3D	58.8534	5.22	2.87	Rosa et al. 2019
149	QLr.cim-3DC	Leaf rust	Avocet	wPt-741512—wPt-742537	3D	89.2658	4.3	25.4	Lan et al. 2014
150	Qlr.inra-3Db	Leaf rust	Apache	gpw4163	3D	99.4275			Azzimonti et al. 2014
151	QLr.cim-3DS	Leaf rust	Apav#1	1233406—3941237	3D	136.4	7	4	Yuan et al. 2020
152	QLr.tam-3D	Leaf rust	Quaiu	wPt-672034—Xbarc125	3D	147.111	4.7	4	Basnet et al. 2014
153	QLr.cim-3DC	Leaf rust	UC1110	gwm341—barc1119	3D	204.454	16.9	23.3	Lan et al. 2017
154	QLr.hebau-3DS	Leaf rust	Pingyuan 50	AX-111490323—AX-109688927	3D	261.067	11.8	20	Zhang et al. 2019b
155	QLr.cim-3DL	Leaf rust		Xgdm8—Xgdm128	3D	336.657	5	8.7	Rosewarne et al. 2015
156	QLr.B22-3D	Leaf rust		Xgwm52	3D	357.073		3.4	Naz et al. 2008
157	QLr.spa-4A	Leaf rust	Lillian	Ex_c70424_465	4A	476.083	4.7	7	Bokore et al. 2020
158	QLr.ipbb-4A.2	Leaf rust	Pamyati Azieva	IAAV7104—Excalibur_c25699_113	4A	590	3.3	12.1	Genievskaya et al. 2020
159	QLr.hebau-4AL	Leaf rust	Zhou 8425B	BobWhite_c15697_675—Ra_c1082_1100	4A	598.056	3.4	3.4	Zhang et al. 2017b
160	QLr.jkl-4A.1	Leaf rust	BAYP4535	Kukri_rep_c109167_89	4A	634.74	21.7	31	Rollar et al. 2021
161	QLr.jkl-4A.2	Leaf rust	BAYP4535	BobWhite_c47168_598	4A	726.21	57.6	50	Rollar et al. 2021
162	Lr28	Leaf rust		Xwmc313	4A	748.44			Bipinraj et al. 2011
163	QLr.spa-4B.2	Leaf rust	Carberry	BS00021984_51	4B	38.2348	4.5	2.6	Bokore et al. 2020
164	QLr.cdl-4BS	Leaf rust	Toropi	wPt-5497	4B	104.644	3.37	16	Kolmer et al. 2018
165	/	Leaf rust	Forno	gwm368—gwm540a	4B	118.206	5.8	10.7	Schnurbusch et al. 2004
166	/	Leaf rust	Avocet S	Xgwm368	4B	236.41	2.8	6.1	William et al. 2006
167	QLr.hebau-4B	Leaf rust	Zhengzhou 5389	Xgwm251—Xgwm149	4B	455.69	6.8	18.3	Xu et al. 2021
168	Lr25	Leaf rust	TcLr25	Xgwm251	4B	455.691			Singh et al. 2012
169	Lr12/Lr31	Leaf rust	Chinese Spring	gwm149	4B	543.781			Zhang et al. 2017b
170	QLr.hebau-4B	Leaf rust	Zhou 8425B	BS00022181_51—BS00041093_51	4B	563.273	17.1	24.4	Zhang et al. 2017b
171	Lr49	Leaf rust	VL404	Xbarc163	4B	607.135			Bansal et al. 2008
172	QLrs.B22-4B	Leaf rust		Xwmc349	4B	639.938		6.6	Naz et al. 2008
173	QLr.spa-4B	Leaf rust	Carberry	wPt-5303—wPt-1849	4B	652.888	3.2	5.4	Singh et al. 2014
174	Qlr.inra-4Bb	Leaf rust	Apache	wPt3608	4B	657.371			Azzimonti et al. 2014
175	QLr.spa-4B.1	Leaf rust	Carberry	Tdurum_contig12204_1131	4B	708.146	3.5	2	Bokore et al. 2020
176	QLrs.B22-4D	Leaf rust		Xbarc1118	4D	9.1922		3.4	Naz et al. 2008
177	QLr.fcu-4DL	Leaf rust	ND495	Xgdm61—Xcfa2173	4D	55.7536	4.6	13	Chu et al. 2009
178	QLr.hebau-4DL	Leaf rust	Pingyuan 50	AX-109122044—AX-111002463	4D	404.767	7.9	11	Zhang et al. 2019b
179	Lr67/Yr46/Sr55	Leaf rust /yellow rust/stem rust	/	TraesCS4D03G0585200	4D	405.67			Moore et al. 2015
180	QLr.ipbb-4D.1	Leaf rust	Pamyati Azieva	TA020319-0161—BS00022436_51	4D	455.547	3.7	12.3	Genievskaya et al. 2020
181	QLr.jkl-4D.1	Leaf rust	Julius	AX-95126745	4D	464.99	5.37	9	Rollar et al. 2021
182	Qlr.inra-4Da	Leaf rust	Balance	cfd84	4D	498.703			Azzimonti et al. 2014
183	QLr.hwwg-5AS	Leaf rust	Clark	IWA2145—IWA5053	5A	8.83449	4.4	7.5	Li et al. 2017a
184	QLr.cim-5AC	Leaf rust	Avocet-YrA	wPt-3187—wPt-7769	5A	450.965	3	5	Calvo-Salazar et al. 2015
185	QLr.hebau-5AL	Leaf rust	Zhengzhou 5389	AX-109446853—AX-111495975	5A	464.317	3.8	5.8	Gebrewahid et al. 2020
186	QLr.jkl-5A.1	Leaf rust	Format	IAAV2363	5A	481.9	4.81	8	Rollar et al. 2021
187	QLr.spa-5A	Leaf rust	Carberry	BobWhite_c1387_798	5A	528.81	9.4	5.4	Bokore et al. 2020
188	QLr.cim-5AL	Leaf rust	Apav#1	1204040|F|0_64:G>C—1141498|F|0_63:T>C	5A	587.2	6.1	6.9	Liu et al. 2022
189	QLr.crc-5AL	Leaf rust	Toropi-6.4	Excalibur_rep_c11129_125—Kukri_c12384_430	5A	591.204	16.35	16.78	Rosa et al. 2019
190	QLr.hebau-5AL	Leaf rust	SW 8588	AX-110679506—AX-110996595	5A	592.234	3.6	7.1	Zhang et al. 2019c
191	QLr.hebau-5AL	Leaf rust	Pingyuan 50	AX-110414471—AX-109408919	5A	623.513	3	4.3	Zhang et al. 2019b
192	/	Leaf rust	Avocet	wPT-0373—wPT-0837	5A	714.074	5.5	7.4	Rosewarne et al. 2012
193	Lr52	Leaf rust	RL6107	Xgwm234	5B	8.24931			Hiebert et al. 2005
194	QLr.ifa-5BL	Leaf rust	Arina	wPt-6971	5B	477.156	5	7.4	Buerstmay et al. 2014
195	QLr.hebau-5B	Leaf rust	SHA3/CBRD	Xtpt7755—Xbarc128a	5B	521.181	3.6	6	Zhou et al. 2014
196	QLr.ipbb-5B.2	Leaf rust	Pamyati Azieva	Kukri_rep_c98079_222—BS00075815_51	5B	550.039	4.3	15.2	Genievskaya et al. 2020
197	QLr.cau-5BL	Leaf rust	Bai Qimai	IWB12416	5B	559.44	4.8	13	Wang et al. 2022b
198	Lr18	Leaf rust		Xwmc75	5B	576.293			Sadeghabad et al. 2017
199	QLr.fcu-5BL	Leaf rust	TA4152-60	Xgdm116—Xbarc59	5B	586.746	4.85	10	Chu et al. 2009
200	QLr.hebau-5BL	Leaf rust	Chinese Spring	wsnp_Ex_c3175_5864335—BobWhite_c16916_658	5B	622.944	4.4	5.4	Zhang et al. 2017b
201	QLr.vt-5B.2	Leaf rust	Jamestown	IWB32871—IWB26068	5B	664.434	9.5	8.1	Carpenter et al. 2017
202	QLr.vt-5B.1	Leaf rust	Jamestown	IWB7835—IWB24418	5B	695.176	9.1	22.1	Carpenter et al. 2017
203	QLr.cdl-5BL	Leaf rust		wPt-4091—wPt-2373	5B	696.878	4.3	20	Kolmer 2015a
204	Lr70	Leaf rust	KU3198	wmc233	5D	5.31095			Hiebert et al. 2014
205	Lr76	Leaf rust	IL 393-4	Xgwm190	5D	8.86477			Bansal et al. 2017
206	QLr.crc-5DS	Leaf rust	Toropi-6.4	Xcfa2104-5D—Xcfd189-5D	5D	31.9939	6.42	4.63	Rosa et al. 2019
207	QLr.cdl-5DS	Leaf rust	Toropi	IWA6289	5D	33.0448	15.41	53	Kolmer et al. 2018
208	Lr78	Leaf rust	PI 344200	cfd189	5D	39.3525			Kolmer et al. 2018
209	Lr57	Leaf rust	TA6675	Xpsr128	5D	349.645			Kuraparthy et al. 2007
210	QLr.cau-5DL1	Leaf rust	Hongmazha	IWB44302	5D	437.348	3.7	6	Zhang et al. 2021
211	QLr.hebau-5DL	Leaf rust	Zhengzhou 5389	AX-108731228—AX-108773937	5D	438.6	3.7	9.2	Gebrewahid et al. 2020
212	QLr.cau-5DL2	Leaf rust	Hongmazha	IWB10112	5D	524.767	4.1	7	Zhang et al. 2021
213	QLr.cau-5DL	Leaf rust	Nugaines	IWB10111	5D	529.73	4.4	12	Wang et al. 2022b
214	QLr.hebau-5DL	Leaf rust	Pingyuan 50	AX-110374586—AX-108770574	5D	563.677	21.2	22.6	Zhang et al. 2019b
215	Lr1	Leaf rust	/	TraesCS5D03G1233100	5D	568.85			Cloutier et al. 2007
216	QLr.spa-6A	Leaf rust	Carberry	BobWhite_c39821_195	6A	1.7442	14.7	8.3	Bokore et al. 2020
217	Lr62	Leaf rust	03M119-71A	Xgwm334	6A	10.564			Marais et al. 2009
218	Qlr.inra-6Aa	Leaf rust	Balance	wPt671799	6A	18.3476			Azzimonti et al. 2014
219	QLr.ipbb-6A.4	Leaf rust	Paragon	Excalibur_rep_c105463_330—Ku_c37893_495	6A	27.9576	8.6	25.7	Genievskaya et al. 2020
220	QLr.ipbb-6A.5	Leaf rust	Paragon	BobWhite_c30930_192—BS00022992_51	6A	48.9992	4.8	15.1	Genievskaya et al. 2020
221	QLrs.B22-6A	Leaf rust		Xgwm427	6A	142		3.7	Naz et al. 2008
222	Lr56	Leaf rust		Xgwm427	6A	142			Marais et al. 2010a
223	QLr.hwwg-6AS	Leaf rust	Ning7840	Xbarc23—IWA3321	6A	153.365	4.1	7.1	Li et al. 2017a
224	QLr.hebau-6AL	Leaf rust	Zhengzhou 5389	Xwmc201–Xwmc169	6A	483.999	5.2	17.3	Xu et al. 2021
225	/	Leaf rust	Avocet S	Xgwm617	6A	607.047	2.35	4.4	William et al. 2006
226	Lr64	Leaf rust	RL6149	K-IWB59855	6A	617.16			Kolmer et al. 2019
227	QLr.usw-6BS	Leaf rust	ATRED #2	RAC875_c82406_177—CAP7_c10772_156	6B	2.70583	70.7	74.5	Kthiri et al. 2019
228	QLr.jkl-6B.1	Leaf rust	Format	AX-94557244	6B	25.91	4.83	8	Rollar et al. 2021
229	QLr.caas-6BS.1	Leaf rust	Bainong 64	Xwmc487—Xcfd13	6B	39.3389	5.5	11.4	Ren et al. 2012c
230	Lr53	Leaf rust	98M71	Xwmc487	6B	40.4782			Dadkhodaie et al. 2011
231	Lr61	Leaf rust	Guayacan INIA	Xwmc487	6B	40.4782			Herrera-Foessel et al. 2008
232	QLr.caas-6BS.2	Leaf rust	Jingshuang 16	Xgwm518—Xwmc398	6B	122.508	3.7	9.7	Ren et al. 2012c
233	QLr.fcu-6BL	Leaf rust	TA4152-60	Xbarc5—Xgwm469.2	6B	347.67	3.9	12	Chu et al. 2009
234	Lr9	Leaf rust	/	TraesCS6B03G0677700	6B	402.87			Wang et al. 2023
235	Lr36	Leaf rust	ER84018	Xgwm88	6B	438.411			Pourkhorshid et al. 2022
236	QLr.spa-6B	Leaf rust	Vesper	BobWhite_c36415_378	6B	454.319	4.7	7.7	Bokore et al. 2020
237	QLr.cim-6BL	Leaf rust	Apav	1200827|F|0–33:A>G—1001678|F|0–37:A>G	6B	535.95	31.2	17.9	Zhang et al. 2022
238	QLr.usw-6BL	Leaf rust	ATRED #2	wsnp_Ex_c45713_51429315—GENE-3689_293	6B	669.765	12.3	21.3	Kthiri et al. 2019
239	QLr.spa-6B	Leaf rust	Stettler	BS00010993_51	6B	670.587	3.9	8	Bokore et al. 2020
240	QLr.cim-6BL	Leaf rust	Atred#2	AX-95209190—AX-94562707	6B	694.665	15.8	28.5	Li et al. 2020
241	QLr.jkl-6B.2	Leaf rust	Event	RAC875_c57692_88	6B	712.67	54.66	1	Rollar et al. 2021
242	Lr3	Leaf rust	RL6062	wPt-6878	6B	721.562			Kolmer 2015b
243	QLr.B22-6D	Leaf rust		Xgwm469	6D	17.2579		2	Naz et al. 2008
244	QLrs.B22-6D	Leaf rust		Xcfd132	6D	30.795		3.2	Naz et al. 2008
245	QLr.cau-6DL	Leaf rust	Bai Qimai	cfd188-IWB55857	6D	286.58	44.8	64	Wang et al. 2022b
246	Lr38	Leaf rust	RL6079	Xbarc273	6D	398.351			Mebrate et al. 2008
247	QLr.mna-7AL	Leaf rust	MN98550-5	XwPt1601	7A	14.7793	4.3	8.1	Tsilo et al. 2014
248	Lr47	Leaf rust	Pavon	Xgwm60	7A	57.9225			Helguera et al. 2000
249	QLr.jkl-7A.1	Leaf rust	Firl3565	BS00011330_51	7A	63.11	5.15	5	Rollar et al. 2021
250	QLr.jkl-7A.2	Leaf rust	Bussard	wsnp_Ku_ c26530_36497050	7A	84.77	5.21	8	Rollar et al. 2021
251	QLr.spa-7A	Leaf rust	Carberry	BS00063860_51	7A	135.303	3.8	2.2	Bokore et al. 2020
252	QLr.ipbb-7A.3	Leaf rust	Paragon	Ra_c4601_2417—CAP7_c7296_88	7A	614.313	3.4	11.7	Genievskaya et al. 2020
253	Qlr.inra-7Aa	Leaf rust	Balance	wPt0790—gpw4050	7A	669.503			Azzimonti et al. 2014
254	QLr.spa-7A	Leaf rust	Carberry	BS00053365_51	7A	697.611	7.6	3	Bokore et al. 2020
255	QLr.cim-7AL	Leaf rust	Apav	1111941|F|0–50:T>C—4992965|F|0–22:A>G	7A	700.25	18.4	21.7	Zhang et al. 2022
256	QLr.jkl-7A.3	Leaf rust	Format	BS00011622_51	7A	712.31	4.82	7	Rollar et al. 2021
257	QLr.spa-7A	Leaf rust	Red Fife	tplb0031i24_1212	7A	729.529	5.6	11.2	Bokore et al. 2020
258	Lr72	Leaf rust	Atil C2000	barc279	7B	10.4834			Herrera-Foessel et al. 2014
259	QLr.spa-7B.1	Leaf rust	AC Cardilac	Ex_c101666_634	7B	26.3864	15.5	8.6	Bokore et al. 2020
260	QLr.spa-7B.1	Leaf rust	Vesper	Kukri_c109962_396	7B	26.3873	4.2	3.7	Bokore et al. 2020
261	QLr.ubo-7B.2	Leaf rust	Colosseo	Xbarc340.2—312780	7B	43.0904	47.9	76.9	Maccaferri et al. 2008
262	QLr.ubo-7B.1	Leaf rust	Colosseo	Xwmc405.1—Xgwm573	7B	69.0735	4.6	19.4	Maccaferri et al. 2008
263	QLr.hebau-7BS	Leaf rust	SHA3/CBRD	XwPt7653—Xgwm573	7B	112.427	3.8	5.3	Zhou et al. 2014
264	/	Leaf rust	Arina	sfr.BE427461—gwm573b	7B	137.973	4.8	8.8	Schnurbusch et al. 2004
265	/	Leaf rust	Oberkulmer	Xpsr952—Xgwm46	7B	171.733		7.6	Messmer et al. 2000
266	QLr.gpg-7BL-2	Leaf rust	MG5323	Kukri_c1957_581	7B	592.631	6.33	17.77	Desiderio et al. 2014
267	QLr.gpg-7BL-1	Leaf rust	MG5323	Tdurum_contig9966_724	7B	613.53	13.14	25.81	Desiderio et al. 2014
268	QLr.hebau-7BL	Leaf rust	SW 8588	AX-110568331—Xcfa2040	7B	624.581	7.2	18.4	Zhang et al. 2019c
269	QLr.cim-7BL	Leaf rust	Avocet	Xcfa2040—Xwmc526	7B	624.581	4.7	15.2	Lan et al. 2015
270	QLr.cim-7BL	Leaf rust	Kenya Kongoni	wPt-9925—wPt-0194	7B	657.161	4	7	Calvo-Salazar et al. 2015
271	QLr.hbu-7BL	Leaf rust	Zhengzhou 5389	Xbarc32—Xwmc273	7B	679.387	4.7	4.3	Qi et al. 2016
272	QLr.ipbb-7B.3	Leaf rust	Pamyati Azieva	BS00023023_51—wsnp_Ex_c5653_9937062	7B	696.515	4.9	15.7	Genievskaya et al. 2020
273	/	Leaf rust	Pastor	wPT-4342—wPT-8921	7B	701.419	7.6	11.5	Rosewarne et al. 2012
274	QLr.spa-7B.2	Leaf rust	AC Cardilac	RAC875_c57326_85	7B	711.605	21.3	10.6	Bokore et al. 2020
275	QLr.spa-7B.2	Leaf rust	Red Fife	BS00108630_51	7B	723.892	3.1	6.2	Bokore et al. 2020
276	Qlr.inra-5Bb/7Bb	Leaf rust	Balance	wPt7720	7B	731.108			Azzimonti et al. 2014
277	QLr.usw-7BL	Leaf rust	ATRED #2	Tdurum_contig30545_715–Bobwhite_c42202_158	7B	740.545	49.3	65.9	Kthiri et al. 2019
278	QLr.cim-7BL	Leaf rust	Apav#1	1121184-1033503|F|0-6:A>G-6:A>Gd	7B	745	30.6	31.3	Yuan et al. 2020
279	Lr14a	Leaf rust	Selkirk	Xgwm146	7B	753.257			Kolodziej et al. 2021
280	Lr68	Leaf rust	Parula	Xgwm146	7B	753.257			Herrera-Foessel et al. 2012
281	QLr.cim-7BL	Leaf rust	Apav	1024468|F|0–22:C>T—3951774|F|0–29:G>C	7B	753.3	32.9	17.2	Zhang et al. 2022
282	QLr.spa-7B.2	Leaf rust	Vesper	RFL_Contig71_386	7B	754.259	6.5	9.8	Bokore et al. 2020
283	QLr.jkl-7D.1	Leaf rust	BAYP4535	AX-94930280	7D	16.12	31.42	28	Rollar et al. 2021
284	QLr.B22-7D	Leaf rust		Xbarc352	7D	41.9079		1.9	Naz et al. 2008
285	QLr.hbu-7DS	Leaf rust	Zhengzhou 5389	cssfr1—Xcfd31	7D	42.1771	37.4	44.5	Qi et al. 2016
286	Lr34/Yr18/Sr57	Leaf rust /yellow rust/stem rust	/	TraesCS7D03G0183600	7D	48.94			Krattinger et al. 2009
287	QLr.cim-7DS	Leaf rust		Xgwm295—wPt-1100	7D	49.0081	20	60	Rosewarne et al. 2015
288	QLr.cim-7DS	Leaf rust	Avocet	wPt-744857—gwm295	7D	49.0082	3.5	4.2	Lan et al. 2014
289	QLr.hebau-7DS	Leaf rust	SHA3/CBRD	Xgwm1220-Xswm10	7D	52.7855	3	4.4	Zhou et al. 2014
290	QLr.hebau-7DS	Leaf rust	Thatcher	Xgwm295-csLV34	7D	54.1233	48.5	75.2	Zhang et al. 2017a
291	/	Leaf rust	Fukuho-komugi	Xgwm295.1	7D	55.2169		45.2	Suenage et al. 2003
292	QLr.hebau-7DS	Leaf rust	Zhou 8425B	Kukri_c92151_216—CSLV34	7D	56.6214	14.4	18.6	Zhang et al. 2017b
293	/	Leaf rust	Forno	cfd66—gwm1002	7D	300.64	41.8	55.6	Schnurbusch et al. 2004
294	QLr.hebau-7DL	Leaf rust	Pingyuan 50	AX-109932021—AX-110373242	7D	516.416	6.9	9.6	Zhang et al. 2019b
295	QLr.ipbb-7D.1	Leaf rust	Paragon	Kukri_c16416_647—BS00062644_51	7D	553.298	4.2	11.6	Genievskaya et al. 2020
296	Lr19	Leaf rust	TcLr19	Xgdm67	7D	565.148			Gupta et al. 2006
297	QYrpd.swust-1AS	Yellow rust	Pingdong 34	IWB22569—IWB6621	1A	2.12653	2.96	12.72	Zhou et al. 2022b
298	QYr.caas-1AS	Yellow rust	Dabaimai	Xgwm136—Xcfd15	1A	9.01765	11.25	45.97	Wang et al. 2021a
299	QYrus.vt-1AS	Yellow rust	USG 3555	cfa2153—wPt671698	1A	9.66077	4	17	Christopher et al. 2013a
300	QYr.AYH-1AS	Yellow rust	Anyuehong	AX-110567377—AX-111086914	1A	24.8805	3.3	13.4	Long et al. 2021
301	QYr.sgi-1A	Yellow rust	Kariega	s15m19D—wPt3698	1A	32.6275	5	5.5	Prins et al. 2011
302	QYr.lrdc-1A.1	Yellow rust	AAC Cameron	Tdurum_contig47183_205	1A	44.5206	4.5	7.2	Farzand et al. 2022
303	QYr.hebau-1AL	Yellow rust	Fuyu 3	AX-109403007—AX-110502416	1A	175.271	7.9	2.8	Gebrewahid et al. 2020a
304	QYr.hebau-1AL	Yellow rust	Fundulea 900	gwm164—wmc611	1A	243.659	6.1	21.5	Yan et al. 2021
305	/	Yellow rust	Pastor	wPT-6005—wPT-4709	1A	356.099	4.9	4.1	Roseswarne et al. 2012
306	QYr.caas-1AL	Yellow rust	Naxos	XwPt-2406—Xwmc59	1A	391.591	3.8	8.2	Ren et al. 2012a
307	QYr.gaas-1AL	Yellow rust	Pascal	AX-111218361—AX-110577861	1A	508.124	27.2	15.9	Bai et al. 2022
308	QYr.spa-1A	Yellow rust	Stettler	Kukri_c13463_728—Excalibur_rep_c110054_341	1A	545.12	3.7	7.6	Bokore et al. 2017
309	QYr.lrdc-1A.2	Yellow rust	/	Kukri_c52420_112	1A	566.25	3.7	6	Farzand et al. 2022
310	QYr.cim-1AL	Yellow rust	/	987869|F|0_42:A>C—989816|F|0_24:A>C	1A	570.35	7.8	4.4	Liu et al. 2022
311	QYrsv.swust-1AL	Yellow rust	Svevo	IWB31650—IWB36087	1A	573.155	20	4.32	Zhou et al. 2021b
312	QYr.spa-1A	Yellow rust	Stettler	Excalibur_c16947_114—Ra_c2227_825	1A	579.36	3.3	14.7	Bokore et al. 2017
313	QYrPI197734.wgp-1A	Yellow rust	PI 197734	IWA2015—IWB6759	1A	592.076	14.31	20.7	Liu et al. 2020a
314	QYr.cim-1BS	Yellow rust	/	4991863|F|0–7:C>A—1043386|F|0–14:A>G	1B	5.35	20.6	20.5	Zhang et al. 2022
315	Yr84	Yellow rust	PI 487260	usw316	1B	10.0076			Klymiuk et al. 2022
316	QYr.caas-1BL.1RS	Yellow rust	Shanghai 3/Catbird	Xgdm33a—Xbarc8	1B	24.3098	16.3	27.6	Ren et al. 2012a
317	Qyr.gaas.1B	Yellow rust	Guixie 3	AX-111572690—AX-94847267	1B	25.4806	3.04	1.89	Cheng e al. 2022
318	Yr85	Yellow rust	AvSYrTr1NIL	IWA2583—IWA7480	1B	40.6183			Feng et al. 2023
319	Yr15	Yellow rust	/	TraesCS1B03G0201000	1B	68.21			Klymiuk et al. 2018
320	Yr64	Yellow rust	PI 331260	Xgwm413—Xgdm33	1B	78.8796			Cheng et al. 2014
321	QYr.wrsggl1-1BS	Yellow rust	PI 480035	Xbarc187—Xcfd59	1B	177.06	56.9	88	Kandel et al. 2017
322	QYrco.wpg-1B.2	Yellow rust	Coda	Xbarc119—Xbarc137	1B	195.771	9.6	14	Case et al. 2014
323	Yr65	Yellow rust	PI 480016	Xgwm18—Xgwm11	1B	225.283			Cheng et al. 2014
324	QYrdr.wgp-1BL.1	Yellow rust	Druchamp	Xwmc611—Xwmc694	1B	353.555	4.06	10.19	Hou et al. 2015
325	QYr.cim-1BL	Yellow rust	Francolin#1	wPt-1770—wPt-9028	1B	412.531	13.7	24.4	Pretorius et al. 2017
326	QYr.sicau-1B.1	Yellow rust	20828	Xwmc156—Xwmc216	1B	416.918	28.98	39.45	Ma et al. 2019
327	QYrcw.nwafu-1BL (Yr29/Lr46)	Yellow rust	CW86	AX-95026093—AX-94701609	1B	488.48	10.1	17.7	Zeng et al. 2019a
328	QYrpd.swust-1BL	Yellow rust	Pingdong 34	IWB42604—IWB10630	1B	527.372	3.54	12.6	Zhou et al. 2022b
329	/	Yellow rust	Pastor	wPT-6240—wPT-8168	1B	532.624	6.6	5.1	Roseswarne et al. 2012
330	QYr.spa-1B	Yellow rust	Vesper	RAC875_c9082_267—Tdurum_contig61914_169	1B	578.973	3.4	15.2	Bokore et al. 2017
331	QYrsv.swust-1BL.1	Yellow rust	Svevo	IWB11625—IWA3497	1B	646.946	19.6	3.25	Zhou et al. 2021b
332	Lr46/Yr29/Sr58	Leaf rust /yellow rust/stem rust	Atred#2	csLV46G22—AX-95152083	1B	661.855	18	46.8	Li et al. 2020
333	QYr.rcrrc.1B	Yellow rust	/	3953714—1001398	1B	667.1	2.5	3.4	Tehseen et al. 2022
334	QYr.spa-1B	Yellow rust	Vesper	BobWhite_c40868_120—wsnp_Ra_c53181_56932563	1B	667.28	4.8	7.6	Bokore et al. 2017
335	QYr.sdau-1B	Yellow rust	/	KASP_63005—KASP_19405	1B	667.55			Pang et al. 2022
336	QYr.ucw-1BL	Yellow rust	Klein Chajá	IWA3998—IWA7892	1B	669.137	10	54.6	Cobo et al. 2018
337	QYr.cim-1BL	Yellow rust	/	cslv46G22—4005225|F|0_9:T>G	1B	670.05	10.6	30.1	Liu et al. 2022
338	QYr.hbau-1BL	Yellow rust	Mianyang351-15	AX-110946149—Lr46/Yr29	1B	671.231	20.6	20.6	Gebrewahid et al. 2020b
339	QYr.sicau-1B.3	Yellow rust	20828	AX-108726041—AX-111548801	1B	675.423	21.18	18.21	Ma et al. 2019
340	QYrPI181410.wgp-1BL	Yellow rust	PI 181410	IWB6507—IWB72918	1B	675.644	6.4	10.5	Liu et al. 2020b
341	Qyr.gaas.1B.1	Yellow rust	Guixie 3	AX-108745931—AX-108726041	1B	675.9	4.29	5.08	Cheng e al. 2022
342	QYr.crc-1BL	Yellow rust	Toropi 6.4	Bobwhite_c8293_236—CsLV46	1B	676.514	18.26	12.66	Rosa et al. 2019
343	QYr.spa-1B	Yellow rust	Carberry	CAP7_rep_c6352_375—wsnp_Ex_c38849_46284348	1B	676.645	3.6	2.1	Bokore et al. 2017
344	QYrsn.nwafu-1BL	Yellow rust	Shaannong 33	AX-108745708—AX-110483673	1B	676.978	12.4	18.9	Huang et al. 2021
345	QYr.sicau-1BL	Yellow rust	Sumai 126	AX-111056129—AX-108839316	1B	677.58	23.4	37.6	Wang et al. 2022a
346	QYrdr.wgp-1BL.2	Yellow rust	Druchamp	IWA3893—Xgwm259	1B	678.969	11.29	31.04	Hou et al. 2015
347	QYrsk.wgp-1BL	Yellow rust	Skiles	IWB14436—IWB34471	1B	679.017	10.96	14.54	Liu et al. 2019
348	QYrsv.swust-1BL.2	Yellow rust	Svevo	IWB5732—IWB9706	1B	679.752	61.7	21.17	Zhou et al. 2021b
349	QYr.cim-1BL	Yellow rust	Kenya Kongoni	wPt-1770—csLV46G22	1B	680.295	17	35	Calvo-Salazar et al. 2015
350	QYr.hebau-1BL	Yellow rust	Fuyu 3	AX-109898596—AX-109273019	1B	680.703	6.6	21.6	Gebrewahid et al. 2020a
351	QYrCW357-1BL	Yellow rust	Changwu357-9	AX-110020417	1B	682.161	12.4	29.1	Huang et al. 2022
352	QPst.jic-1B	Yellow rust	Guardian	Xgwm259—Xgwm818	1B	682.614	12.6	45	Melichar et al. 2008
353	QYr.hebau-1BL	Yellow rust	SW 8588	AX-109299717—AX-109892648	1B	683.202	7.2	17.5	Zhang et al. 2019c
354	/	Yellow rust	Pastor	Xgwm818—XcsLV46	1B	683.995	23	15.1	Roseswarne et al. 2012
355	QYr.nwafu-1BL.3 (Yr29)	Yellow rust	Jimai 44	AX-94871279—AX-109346236	1B	684.306	17.9	18.5	Liu et al. 2023
356	/	Yellow rust	Pavon76	Xgwm140—Xgwm259	1B	687.654	17.1	36.5	William et al. 2006
357	QYr.caas-1DS	Yellow rust	Naxos	XUgwm353—Xgdm33b	1D	1.72624	3.9	5.8	Ren et al. 2012a
358	QYrdr.wgp-1DS	Yellow rust	Druchamp	Xwmc432—IWA2268	1D	4.43874	9.88	19.07	Hou et al. 2015
359	QYryz.caas-1DS	Yellow rust	Zhongmai 895	AX-108987790—AX-111722085	1D	8.09639	5.2	9.3	Zhu et al. 2023
360	QYrst.orr-1DS	Yellow rust	Stephens	wPt-9181—wPt-7946	1D	10.1883	3.3	11	Vazquez et al. 2012
361	QYrsn.nwafu-1DS	Yellow rust	Shaannong 33	AX-110480216—AX-111475929	1D	10.2271	4	6.5	Huang et al. 2021
362	Qyr.gaas.1D.1	Yellow rust	Guixie 3	AX-94444445—AX-95126907	1D	10.2301	8.55	9.49	Cheng e al. 2022
363	Qyr.gaas.1D	Yellow rust	Guixie 3	AX-110147378—AX-109183884	1D	11.7948	2.94	1.69	Cheng e al. 2022
364	Qyr.nwafu-1DS	Yellow rust	Jimai 229	AX-111540850—AX-111853381	1D	16.9795	8.1	15.9	Liu et al. 2023
365	QYrpd.swust-1DL	Yellow rust	Pingdong 34	IWB59384—IWB27489	1D	381.205	3.6	13.05	Zhou et al. 2022b
366	QYr.hbau-1DL	Yellow rust	Mianyang351-15	AX-111135128—AX-111085909	1D	464.89	10	12.7	Gebrewahid et al. 2020b
367	QYr.sun-2A	Yellow rust	Wollaroi	wPt-7285—wPt-1722	2A	0.006548	3.4	12	Bansal et al. 2013
368	Yr17	Yellow rust	Apache	barc212—SC-Y15	2A	1.63981	18.39	25.95	Paillard et al. 2012
369	QYr.sicau-2AS	Yellow rust	Sumai 126	AX-111557864—AX-111015252	2A	7.89228	12.4	16.7	Wang et al. 2022a
370	QYr.hebau-2AS	Yellow rust	SW 8588	Xbarc1138—Xcfd36	2A	8.55216	8.7	16.8	Zhang et al. 2019c
371	QYrtb.orz-2AS	Yellow rust	Tubbs	408426—cfd36	2A	14.5701	27.5	25.6	Vazquez et al. 2015
372	QYr.lrdc-2A.1	Yellow rust	/	VPM	2A	20.45	9.5	20.6	Farzand et al. 2022
373	Qyr.gaas.2A	Yellow rust	Guixie 3	cfd36—AX-110576889	2A	25.4602	44.61	45.52	Cheng e al. 2022
374	QYrva.vt-2AS	Yellow rust	VA00W-38	wpt7721—Xgwm296b	2A	26.2642	28.6	81.8	Christopher et al. 2013b
375	QYrsv.swust-2AS	Yellow rust	Zavitan	IWB7877—IWB72720	2A	28.3071	11.9	3.86	Zhou et al. 2021b
376	QYr.ucw-2AS	Yellow rust	PI610750	wPt-3896—cfa2201	2A	30.7578	3.1	2.3	Lowe et al. 2011
377	QYr.cim-2AS	Yellow rust	/	1208841—978751	2A	32.35	30.4	26.2	Liu et al. 2022
378	QYr.ufs-2A	Yellow rust	Yr16DH70	wPt-733314—wPt-0003	2A	34.4576	18.8	47.8	Agenbag et al. 2012
379	QYr.GX-2AS	Yellow rust	Gaoxianguangtoumai	AX-109957471—AX-110026721	2A	39.4786	8.1	27	Wang et al. 2021b
380	QYr.hebau-2AS	Yellow rust	Fuyu 3	AX-111018125—AX-110099691	2A	41.4505	8.4	9.3	Gebrewahid et al. 2020a
381	/	Yellow rust	Kris	wmc382—gwm071d	2A	141.308	6.2	27	Christiansen et al. 2006
382	QYr.cim-2AS	Yellow rust	Kenya Kongoni	Xbarc124—wPt-1722	2A	238.501	3	6	Calvo-Salazar et al. 2015
383	QYrpd.swust-2AS	Yellow rust	Pingdong 34	IWB62645—IWB52560	2A	247.624	3.58	12.67	Zhou et al. 2022b
384	QYr.uga-2AS	Yellow rust	Pioneer 26R61	Xbarc124—Xgwm359	2A	251.383	25.6	56	Hao et al. 2011
385	QYrsn.nwafu-2AS.2	Yellow rust	Shaannong 33	AX-108857922—AX-111730999	2A	328.252	21.2	36.1	Huang et al. 2021
386	QYr.inra-2AL	Yellow rust	CR	Xgwm382a—Xgwm359	2A	338.18	6.08	24	Mallard et al. 2005
387	QYrns.orz-2AL	Yellow rust	NSA-98-0995	wPt-7011—wPt-7024	2A	468.136	25.8	33.6	Vazquez et al. 2015
388	QYr.nwafu-2AL	Yellow rust	Ruihua 520	AX-94417710—AX-111141805	2A	496.828	6.4	9.1	Liu et al. 2021a
389	QYrCW357-2AL	Yellow rust	Changwu357-9	AX-110974948	2A	532.297	5.4	6.3	Huang et al. 2022
390	QYr.sicau-2AL	Yellow rust	Taichang 29	AX-110943358—AX-109879152	2A	533.748	7.5	10.5	Wang et al. 2022a
391	Yr32	Yellow rust	Carstens V	Xwmc198	2A	535.027			Eriksen et al. 2004
392	QYr.spa-2A	Yellow rust	Stettler	BobWhite_c2002_100—BobWhite_c6356_87	2A	594.936	9.4	37	Bokore et al. 2017
393	QYr.lrdc-2A.2	Yellow rust	P2711	BS00022301_51	2A	601.227	3.6	5.5	Farzand et al. 2022
394	QYr.spa-2A	Yellow rust	AC Cadillac	BS00041816_51—BS00022241_51	2A	641.027	15.2	26	Bokore et al. 2017
395	Qyr.gaas.2A.1	Yellow rust	Guixie 3	AX-110538140—AX-110155009	2A	653.104	4.3	4.35	Cheng e al. 2022
396	/	Yellow rust	Solist and Wasmo	wmc198a—wmc181	2A	654.09	10.17	41	Christiansen et al. 2006
397	QYr.inra-2AL	Yellow rust	Taldor	gpw4496—gwm294	2A	689.671	4.27	3.87	Paillard et al. 2012
398	QYr.ifa-2AL	Yellow rust	Capo	wPt-8596—Xgwm312	2A	712.796	11.9	16.3	Buerstmayr et al. 2014
399	QYrqn.nwafu-2AL	Yellow rust	Qinnong 142	Xwmc170—AX-94895021	2A	715.305	9.8	11.4	Zeng et al. 2019c
400	QYryz.caas-2AL (Yr86)	Yellow rust	Yangmai 16	AX-110122753—AX-110429464	2A	715.473	28.5	54.1	Zhu et al. 2023
401	QYr.rcrrc.2A	Yellow rust	/	1091012—4991129	2A	756.35	11.6	20.6	Tehseen et al. 2022
402	QYr.cim-2AL	Yellow rust	/	5370736|F|0–13:C>T—1269847|F|0–7:T>A	2A	763.65	9.1	7.4	Zhang et al. 2022
403	QYr.niab-2B	Yellow rust	Claire	wPt-7200—wPt-4002	2B	0.017273	2.9	21.7	Powell et al. 2013
404	QYr.inra-2BS	Yellow rust	Renan	Xgwm210a—Xfbb67c	2B	6.84273	12.94	16.48	Dedryver et al. 2009
405	QYrsv.swust-2BS	Yellow rust	Svevo	IWB32200—IWB22938	2B	7.42112	20.7	3.46	Zhou et al. 2021b
406	QYr.spa-2B.1	Yellow rust	Carberry	wPt-1964—Xwmc154	2B	32.0054	3.1	4.5	Singh et al. 2014
407	QYr.cim-2BS	Yellow rust	Kenya Kongoni	wPt-3949—wPt-8072	2B	37.9977	5	12	Calvo-Salazar et al. 2015
408	Qyr.gaas.2B	Yellow rust	Guixie 3	AX-109528193—AX-110426897	2B	41.9733	2.7	1.99	Cheng e al. 2022
409	QYr.spa-2B	Yellow rust	Vesper	Tdurum_contig29563_183—BS00003613_51	2B	51.3704	6	14.5	Bokore et al. 2017
410	QYr.pa-2B	Yellow rust	AC Cadillac	wsnp_Ex_c19260_28187434—BobWhite_c41535_52	2B	52.0616	6.7	11.1	Bokore et al. 2017
411	QYr.sgi-2B.1	Yellow rust	Kariega	barc200—wPt6278	2B	54.6497	29.4	45.7	Prins et al. 2011
412	QYr.lrdc-2B	Yellow rust	/	Tdurum_contig54704_176	2B	57.8	8	14	Farzand et al. 2022
413	QYrlu.cau-2BS1	Yellow rust	Luke	Xwmc154—Xgwm148	2B	74.8449	7.7	36.6	Guo et al. 2008
414	QYr.ucw-2BS	Yellow rust	Klein Chajá	IWA8420—wmc477	2B	76.3346	8.5	46.4	Cobo et al. 2018
415	QYrid.ui-2B.1	Yellow rust	IDO444	wPt-9668—Xgwm429	2B	81.1656	12.3	25	Chen et al. 2012
416	QYrid.ui-2B.2	Yellow rust	IDO444	Xgwm429—Xbarc91	2B	81.1656	16.5	31	Chen et al. 2012
417	QYr.sgi-2B.1	Yellow rust	Kariega	Xgwm148—s12m60A	2B	108.459	20.5	46	Ramburan et al. 2004
418	QYrlo.wpg-2BS	Yellow rust	Louise	Xwmc474—Xgwm148	2B	115.386	62.3	68	Carter et al. 2009
419	QYr.cim-2BS	Yellow rust	Francolin#1	YrF—wmc474	2B	122.314	12.3	24.8	Pretorius et al. 2017
420	QYr.hebau-2BS	Yellow rust	Fuyu 3	AX-110578293—AX-111507209	2B	134.25	7.09	12.6	Gebrewahid et al. 2020a
421	QYrhm.nwafu-2BC	Yellow rust	Humai 15	IWB26631—IWB40714	2B	139.942	8.8	45.8	Yuan et al. 2018
422	Qyryac.nwafu-2BS	Yellow rust	YacoS	BS00022657_51—IACX6411	2B	141.087	27.6	51.9	Li et al. 2017b
423	QYr.sgi-2B.1	Yellow rust	Kariega	Xbarc55—Xwmc344	2B	157.47	25.7	22.5	Agenbag et al. 2014
424	Qyrlov.nwafu-2BS	Yellow rust	P10057	IWA5830—IWA5377	2B	160.364	19.3	31.6	Wu et al. 2017
425	QYrel.wgp-2BS	Yellow rust	Eltan	IWB11750—IWB27810	2B	181.681	6.54	15.84	Liu et al. 2019b
426	Qyr.nwafu-2BS	Yellow rust	Jimai 229	AX-111559203—AX-112285965	2B	192.603	5.6	7.8	Liu et al. 2023
427	Yr31	Yellow rust	Chapio	wPt-7026—wPt-0079	2B	195.649	6.6	11.8	Yang et al. 2013
428	QYr.ucw-2BS	Yellow rust	UC1110	gwm429—barc230	2B	198.821	5.9	4.5	Lowe et al. 2011
429	QYrhm.nwafu-2BC	Yellow rust	Humai 15	IWA1981—IWB34732	2B	221.93	25.2	47.2	Yuan et al. 2018
430	QYrAvS.wgp-2BL	Yellow rust	Avocet S	IWB51607—IWB47487	2B	243.192	4	7.2	Liu et al. 2020b
431	QYrpd.swust-2BL.1	Yellow rust	Pingdong 34	IWB62645—IWB52560	2B	247.624	2.71	9.92	Zhou et al. 2022b
432	QYr.sgi-2B.1	Yellow rust	Kariega	TA1988_4550—wmc592	2B	301.058	31.8	36	Pretorius et al. 2017
433	QYrlu.cau-2BS2	Yellow rust	Luke	Xgwm148—Xabrc167	2B	323.834	8.8	41.5	Guo et al. 2008
434	QYr.crc-2BS	Yellow rust	Toropi 6.4	Bobwhite_c8734_91—JD_c6368_651	2B	342.598	11.03	17.78	Rosa et al. 2019
435	QYr.caas-2BS.1	Yellow rust	Ibis	Xgwm148—Xwmc360	2B	417.621	9.66	29.9	Bin et al. 2012
436	QYr.ifa-2BL	Yellow rust	Capo	wPt-7360—wPt-733641	2B	423.751	12.2	16.8	Buerstmayr et al. 2014
437	/	Yellow rust	Humai 15	Xbarc160—Xbarc167	2B	470.779	11.5	26.2	Yuan et al. 2018
438	QYr.inra-2BL	Yellow rust	Apache	gpw3032—gpw4043	2B	519.481	17.34	24.26	Paillard et al. 2012
439	QYr.nafu-2BL	Yellow rust	P9897	Xgpw5770—Xcfd73	2B	556.617	6.9	17.7	Zhou et al. 2015a
440	QYrqn.nwafu-2BL	Yellow rust	Qinnong 142	AX-94507002—AX-94562871	2B	579.355	26.6	39.1	Zeng et al. 2019c
441	QYr.inra-2BL	Yellow rust	CR	Xgpw3032—Xcfd50a	2B	594.033	17.92	70	Mallard et al. 2005
442	Yr53	Yellow rust	PI 480148	Xwmc441	2B	605.844			Xu et al. 2013
443	QYr.inra-3Bcent	Yellow rust	Renan	Xgwm131b—Xbcd131	2B	609.602	7.86	15.26	Dedryver et al. 2009
444	QYr.inra-2BS	Yellow rust	CR	Xbarc101	2B	629.205	35.52	61	Mallard et al. 2005
445	QYrdr.wgp-2BL	Yellow rust	Druchamp	IWA839—IWA4294	2B	636.836	6.9	13.72	Hou et al. 2015
446	Yr41	Yellow rust	Chuannong19	Xgwm410	2B	660.735			Luo et al. 2005
447	QYrSM155.1	Yellow rust	Shaanmai 155	AX-109583610—AX-110907562	2B	661.108	32.7	47.9	Zhou et al. 2022a
448	QYrsnb.nwafu-2BL	Yellow rust	Snb“S”	AX-109400835—AX-95658192	2B	691.083	20.5	17.3	Zeng et al. 2019b
449	Yr7	Yellow rust	/	TraesCS2B03G1230600	2B	693.31			Marchal et al. 2018
450	Qyr.gaas.2B.1	Yellow rust	Guixie 3	AX-108837623—AX-110359903	2B	710.421	3.22	1.9	Cheng e al. 2022
451	QYraq.cau-2BL	Yellow rust	Aquileja	Xwmc175—Xwmc332	2B	713.155	13.9	61.5	Guo et al. 2008
452	QYrns.orz-2BL	Yellow rust	NSA-98-0995	408290—wPt-0950	2B	714.81	20.1	30	Vazquez et al. 2015
453	QYr.caas-2BL	Yellow rust	Naxos	XwPt-8460—XwPt-3755	2B	721.879	4.9	12.2	Ren et al. 2012a
454	/	Yellow rust	Deben	wmc332—wmc317a	2B	771.049	4.46	21	Christiansen et al. 2006
455	QYrAvS.wgp-2BS	Yellow rust	Avocet S	IWB13249—IWB11101	2B	774.69	3.1	5.6	Liu et al. 2020b
456	QYrpd.swust-2BL.2	Yellow rust	Pingdong 34	IWB44066—IWB30421	2B	785.682	3.58	12.97	Zhou et al. 2022b
457	QYrpd.swust-2BL.3	Yellow rust	Pingdong 34	IWB7605—IWB25791	2B	793.103	3.48	13.15	Zhou et al. 2022b
458	QYrpd.swust-2BL.4	Yellow rust	Pingdong 34	IWB5978—IWB62759	2B	793.581	3.18	11.59	Zhou et al. 2022b
459	Yrq1	Yellow rust	Xichang 76-9	Xgdm5—Xgwm296	2D	16.9931	21.8	48.1	Cao et al. 2012
460	QYr.hbau-2DS	Yellow rust	Mianyang351-15	AX-109486828—AX-109403444	2D	20.5669	7.5	9.9	Gebrewahid et al. 2020b
461	QYr.nwafu-2DS	Yellow rust	Fengdecun 12	AX-89563243—AX-111128536	2D	68.1063	7.3	10.9	Liu et al. 2021a
462	QYr.caas-2DS	Yellow rust	Libellula	Xcfd51—Xgwm261	2D	366.536	8	9.9	Lu et al. 2009
463	QYr.ufs-2D	Yellow rust	Yr16DH70	Xgwm102—wPt-664520	2D	496.797	6.6	10.3	Agenbag et al. 2012
464	Qyr.gaas.2D	Yellow rust	Mian 96–5	AX-109229475—AX-110833961	2D	511.553	4.66	3.55	Cheng e al. 2022
465	QYr.niab-2D.1	Yellow rust	Claire	Xgwm539—EST22	2D	515.21	3.6	25.4	Powell et al. 2013
466	QYr.caas-2DL	Yellow rust	Naxos	XwPt-6752—Xcfd47	2D	550.264	5.6	10.2	Ren et al. 2012a
467	QYr.inra-2DS	Yellow rust	CR	Xgwm102—Xgwm539	2D	588.976	10.9	69	Mallard et al. 2005
468	QYr.niab-2D.2	Yellow rust	Claire	wPt-7408—Xgwm301a	2D	648.884	5.1	28.7	Powell et al. 2013
469	Yr54	Yellow rust	Quaiu 3	wPt-667162—wPt-667054	2D	654.346			Basnet et al. 2014
470	Yr76	Yellow rust	Tyee	Xwmc1—Xwmc532	3A	5.2e-05			Xiang et al. 2016
471	QYr.cim-3AS	Yellow rust	/	4536273—4009657	3A	8.6	6.8	3.8	Liu et al. 2022
472	QYr.ifa-3AS	Yellow rust	Arina	wPt-0714—wPt-9634	3A	19.0435	4.5	5.6	Buerstmayr et al. 2014
473	Yrq2	Yellow rust	Xichang 76-9	Xwmc11—Xgwm369	3A	21.3896	5.2	10.5	Cao et al. 2012
474	QYrsv.swust-3AS	Yellow rust	Svevo	IWB7237—IWB8523	3A	26.5711	15.5	3.02	Zhou et al. 2021b
475	QYr.dms-3A	Yellow rust	CDC Go	Tdurum_contig74920_757—RAC875_c45016_79	3A	47.3754	3.3	8	Zou et al. 2017
476	QYr.hbau-3AS	Yellow rust	Mianyang351-15	AX-111491666—AX-110551014	3A	50.594	4.5	7.1	Gebrewahid et al. 2020b
477	QYrne.vt-3A	Yellow rust	Neuse	wPt7608—wPt1681	3A	54.7619	3.1	14.8	Christopher et al. 2013a
478	/	Yellow rust	Avocet	wPT-6422—wPT-7890	3A	301.511	11	3.2	Roseswarne et al. 2012
479	QYrdr.wgp-3AL	Yellow rust	Druchamp	IWA6834—IWA602	3A	555.997	6.23	13.85	Hou et al. 2015
480	QYr.rcrrc.3A	Yellow rust	/	2253031—3022046	3A	678.8	2.4	3.7	Tehseen et al. 2022
481	QYr.hebau-3AL	Yellow rust	Fuyu 3	AX-111087037—AX-110964176	3A	719.127	3.9	8.9	Gebrewahid et al. 2020a
482	QYrpd.swust-3AL.2	Yellow rust	Pingdong 34	IWA95—IWB13994	3A	725.736	4.37	16.1	Zhou et al. 2022b
483	QYrpd.swust-3AL.1	Yellow rust	Pingdong 34	IWB34554—IWB3508	3A	733.335	3.57	12.96	Zhou et al. 2022b
484	QYr.inra-3BS	Yellow rust	Renan	Xgwm533	3B	0.019451	7.7	10.93	Dedryver et al. 2009
485	QYr.cim-3BS	Yellow rust	Chapio	Pbc—Xgwm533	3B	0.019451	19.2	18	Yang et al. 2013
486	Qyrlov.nwafu-3BS	Yellow rust	P10057	IWB57990—IWB6491	3B	0.432156	27.3	43.2	Wu et al. 2017
487	/	Yellow rust	Oligo	Xgwm389—Xgwm533.2	3B	0.594729	5.7	24.5	Suenaga et al. 2003
488	QYr.spa-3B.2	Yellow rust	AC Cadillac	wPt-740957—wPt-742222	3B	0.920575	4.9	5.6	Singh et al. 2014
489	QYr.spa-3B.1	Yellow rust	AC Cadillac	wPt-8855—wPt-7984	3B	1.15546	6.8	9.4	Singh et al. 2014
490	QYr.ifa-3BS	Yellow rust	Capo	Xbarc133—Xgwm389	3B	1.17001	9.2	12.1	Buerstmayr et al. 2014
491	Sr2/Lr27/Yr30	Stem rust /leaf rust /Yellow rust	HD2009	gwm389	3B	1.17001	3.1-4.7	9-15	Kaur et al. 2009
492	Yr57	Yellow rust	AUS27858	BS00062676—Xgwm389	3B	2.50651			Randhawa et al. 2015
493	QYrhm.nwafu-3BS	Yellow rust	Humai 15	IWB66970—IWB23457	3B	5.80152	5.6	8.9	Yuan et al. 2018
494	QYr.rcrrc.3B.1	Yellow rust	/	5971264—1685999	3B	8	8.3	12.8	Tehseen et al. 2022
495	QYrsk.wgp-3BS	Yellow rust	Skiles	IWB67768—IWA7230	3B	9.0404	18.78	28.22	Liu et al. 2019
496	QYr.nafu-3BS	Yellow rust	Caoxuan 5	Xgwm533.2—Xgwm493	3B	9.63847	17.3	38.1	Zhou et al. 2015b
497	QYr.lrdc-3B	Yellow rust	/	RFL_Contig4531_1195	3B	10.05	4	6	Farzand et al. 2022
498	QYr.cim-3BS	Yellow rust	/	1315407|F|0_8:G>A—1318182	3B	10.75	8.5	10.7	Liu et al. 2022
499	QYrblu.nwafu-3BS	Yellow rust	P9936	AX-111487728—AX-109919508	3B	12.5751	16.8	23	Huang et al. 2019
500	QYrto.swust-3BS	Yellow rust	Toni	AX-94509749—AX-94998050	3B	13.9355	29.3	55	Zhou et al. 2019
501	QYr.spa-3B	Yellow rust	AC Cadillac	UMN10—Tdurum_contig79629_538	3B	16.0649	6.2	3.6	Bokore et al. 2017
502	QYr.sun-3B	Yellow rust	Kukri	wPt-8238—wPt-6973	3B	19.1267	2.6	5	Bariana et al. 2010
503	QYrr-3B	Yellow rust	Opata85	Xfba190—Xgwm493	3B	19.2575	4.12	13.83	Chuneja et al. 2006
504	QYrpi.vt-3BL	Yellow rust	VA00W-38	gwm493—wpt11278	3B	19.2575	2.7	6.6	Christopher et al. 2013b
505	QYrhm.nwafu-3BS	Yellow rust	Humai 15	Xbarc87—IWB39254	3B	26.031	4.4	10.8	Yuan et al. 2018
506	QYr.cim-3BS	Yellow rust	Francolin#1	wPt-741331—wPt-741750	3B	27.6376	3.5	7.4	Pretorius et al. 2017
507	QYr.uga-3BS.3	Yellow rust	AGS 2000	wPt-1612—wPt-7486	3B	66.3494	3.1	5	Hao et al. 2011
508	QYr.nafu-3BS	Yellow rust	P9897	Xbarc133—Xwmc533.2	3B	129.552	14.2	30.5	Zhou et al. 2015a
509	QYr.uga-3BS.2	Yellow rust	AGS 2000	wPt-730063—wPt-9579	3B	134	3.6	7	Hao et al. 2011
510	/	Yellow rust	Pastor	wPT-2458—wPT-0036	3B	174.504	16.2	4.6	Roseswarne et al. 2012
511	QYrbr.wpg.3B.2	Yellow rust	Brundage	wPt-9432—Xgdm8	3B	278.801	31.2	1	Case et al. 2014
512	QYrcw.nwafu-3BS	Yellow rust	CW86	AX-94437233—AX-95240191	3B	340.282	18.9	47.4	Zeng et al. 2019a
513	QYrPI197734.wgp-3B	Yellow rust	PI 197734	IWB10591—IWA6297	3B	495.86	33.34	46.8	Liu et al. 2020a
514	QYr.rcrrc.3B.2	Yellow rust	/	5370854—4909542	3B	580.1	2.7	11.6	Tehseen et al. 2022
515	QYr.sun-3B	Yellow rust	Wollaroi	wPt-7454—wPt-2698	3B	753.934	9.74	35	Bansal et al. 2013
516	Yr82	Yellow rust	Aus27969	sunKASP_300	3B	757.295			Pakeerathan et al. 2019
517	QYrex.wgp-3BL	Yellow rust	Express	Xgwm299—Xwgp66	3B	823.055	9.9	16.4	Lin and Chen 2009
518	Yr66	Yellow rust	MSP4543.1	IWB47165—IWB18087	3D	0.934361			Catalogue of gene symbols for wheat
519	Yr49	Yellow rust	chuangmai18	Xwgp7321—Xgwm161	3D	7.09291			Catalogue of gene symbols for wheat
520	QYr.ucw-3D	Yellow rust	Klein Chajá	gdm72—cfd62	3D	42.337	3.5	25.4	Cobo et al. 2018
521	QYr.cim-3DS	Yellow rust	/	2261207—1143346	3D	80.2	9.6	7.7	Liu et al. 2022
522	QYr.cim-3DC	Yellow rust	UC1110	gwm341—barc1119	3D	204.454	4.5	8.9	Lan et al. 2017
523	QYrsn.nwafu-3DS	Yellow rust	Shaannong 33	AX-109446046—AX-94498685	3D	273.388	4.1	9.4	Huang et al. 2021
524	QYrr-3D	Yellow rust	Opata85	Xgwm456—Xbcd134	3D	283.95	4.38	14	Chuneja et al. 2006
525	QYr.cim-3D	Yellow rust	Chapio	Xgdm8—Xgdm128	3D	358.453	9	13.5	Yang et al. 2013
526	QYr.gaas-3DL	Yellow rust	Pascal	AX-111460455—AX-108798599	3D	358.941	18.1	20.3	Bai et al. 2022
527	QYrsn.nwafu-3DL	Yellow rust	Shaannong 33	AX-110950126—AX-109582945	3D	397.246	9.2	12.2	Huang et al. 2021
528	QYr.hbau-3DL	Yellow rust	Mianyang351-15	AX-109333872—AX-108884636	3D	466.938	3.7	4.4	Gebrewahid et al. 2020b
529	Yr71	Yellow rust	Sunco	Xgwm114	3D	606.929			Bariana et al. 2016
530	QYrcen.nwafu-4AL	Yellow rust	Centrum	AX-94695204—AX-94996273	4A	5.70394	6.9	18.4	Mu et al. 2019
531	QYrel.wgp-4AL	Yellow rust	Eltan	IWB56668—IWB18740	4A	9.52359	7.83	17.18	Liu et al. 2019b
532	QYr.sgi-4A.2	Yellow rust	Avocet S	wPt0538—wPt1961	4A	21.9171	10.4	19.7	Prins et al. 2011
533	QYrst.orr-4AL	Yellow rust	Stephens	wPt-9901—wPt-0032	4A	54.6785	3	7	Vazquez et al. 2012
534	QYrPI181410.wgp-4AS	Yellow rust	PI 181410	IWB57099—IWB6643	4A	233.256	3.3	11.2	Liu et al. 2020b
535	QYr.spa-4A	Yellow rust	Stettler	wsnp_Ex_c21197_30325539—tplb0022j01_1046	4A	300.9	7.1	13.9	Bokore et al. 2017
536	QYr.sicau-4A	Yellow rust	CN16	AX-109858991—AX-109982633	4A	370.869	4.61	4.87	Ma et al. 2019
537	QYr.sgi-4A.1	Yellow rust	Kariega	wPt6404—wmc313	4A	382.685	13.1	12.7	Pretorius et al. 2017
538	QYr.hebau-4AL	Yellow rust	Zhengzhou 5389	AX-109373210—AX-109366086	4A	383.55	3.3	3.5	Gebrewahid et al. 2020a
539	QYrid.ui-4A	Yellow rust	IDO444	Xgwm165—Xgwm495	4A	412.604	3	7	Chen et al. 2012
540	QYr.spa-4A	Yellow rust	Carberry	BobWhite_c20163_456—BS00022052_51	4A	465.079	4.4	8	Bokore et al. 2017
541	QYr.dms-4A	Yellow rust	CDC Go	wsnp_RFL_Contig25_2082245—wsnp_Ra_c33762_42584098	4A	551.254	3.4	8.5	Zou et al. 2017
542	QYr.sgi-4A.1	Yellow rust	Kariega	Xbarc78—Xwmc219	4A	687.825	26.4	12.9	Agenbag et al. 2014
543	QYrsv.swust-4AL	Yellow rust	Svevo	IWB11158—IWB36731	4A	706.361	15.2	4.6	Zhou et al. 2021b
544	Yr60	Yellow rust	Almop	Xwmc776—Xwmc313	4A	744.724			Herrera-Foessel. 2015
545	QYr.hebau-4BS	Yellow rust	Fuyu 3	AX-108730259—AX-110740087	4B	5.04001	3.4	16.2	Gebrewahid et al. 2020a
546	QYr.hebau-4BS	Yellow rust	Thatcher	AX-109867593—AX-111641369	4B	15.0273	3.2	5.5	Zhang et al. 2019c
547	QYrva.vt-4BL	Yellow rust	VA00W-38	wmc48a—wmc652	4B	101.704	12.6	27.3	Christopher et al. 2013b
548	QYrhm.nwafu-4B/6A	Yellow rust	Humai 15	IWB8350—IWB46525	4B	199.549	3.4	27.4	Yuan et al. 2018
549	Yr62	Yellow rust	PI 192252	Xgwm251—Xgwm192	4B	253.411			Lu et al. 2014
550	QYr.spa-4B	Yellow rust	Lillian	BS00056495_51—Tdurum_contig27799_114	4B	275.208	3.1	5.9	Bokore et al. 2017
551	QYr.spa-4B	Yellow rust	Carberry	Tdurum_contig27799_114—RAC875_c22142_333	4B	276.662	9.8	5.6	Bokore et al. 2017
552	Yr50	Yellow rust	CH223	Xbarc1096—Xwmc47	4B	296.605			Liu et al. 2013
553	QYrPI181410.wgp-4BL	Yellow rust	PI 181410	IWB80—IWB51659	4B	319.193	15.1	50	Liu et al. 2020b
554	QYr.ufs-4B	Yellow rust	Palmiet	Xgwm165—Xgwm495	4B	447.313	7.6	11.7	Agenbag et al. 2012
555	QYr.caas-4BL	Yellow rust	Libellula	Xgwm165—Xgwm149	4B	478.192	3.57	5.1	Lu et al. 2009
556	QYrus.vt-4BL	Yellow rust	USG 3555	gwm165—gwm149	4B	478.192	31.5	82.5	Christopher et al. 2013a
557	/	Yellow rust	Avocet S	XpAGGmCTG10—Xgwm495	4B	482.023	4.5	13	William et al. 2006
558	QYrhm.nwafu-4B	Yellow rust	Humai 15	IWB61846—Xgwm251	4B	493.089	3.2	8	Yuan et al. 2018
559	QYr.crc-4BL	Yellow rust	Thacher	RAC875_rep_c72961_977—BS00048794_51	4B	542.832	7.44	19.97	Rosa et al. 2019
560	QYrsk.wgp-4BL	Yellow rust	Skiles	IWB433—IWB13720	4B	549.575	23.76	41.83	Liu et al. 2019
561	QYr.inra-4B	Yellow rust	Apache	gwm495—wmc47	4B	563.009	9.17	14.54	Paillard et al. 2012
562	Yr68	Yellow rust	AGG91587WHEA1	IWB74301—IWB28394	4B	599.613			Catalogue of gene symbols for wheat
563	QYr.caas-4BS	Yellow rust	Dabaimai	Xwmc652—Xgpw4388	4B	607.135	13.93	43.38	Wang et al. 2021a
564	QYr.nwafu-4BL.2	Yellow rust	Fengdecun 12	AX-111121224—AX-89518393	4B	627.029	6.9	17.5	Liu et al. 2021a
565	QYr.spa-4B	Yellow rust	Red Fife	tplb0061a20_153—RAC875_rep_c119568_203	4B	640.894	6.3	12.4	Bokore et al. 2017
566	Qyr.gaas.4B	Yellow rust	Guixie 3	AX-111556599—AX-110016820	4B	659.285	4.12	2.79	Cheng e al. 2022
567	QYr.spa-4B	Yellow rust	Carberry	BobWhite_rep_c63332_67—Ex_c45493_761	4B	661.103	5.2	12.6	Bokore et al. 2017
568	QYrst.orr-4BS	Yellow rust	Stephens	wPt5265—312980	4B	664.679	5.2	12	Vazquez et al. 2012
569	Qyr.gaas.4B.1	Yellow rust	Guixie 3	AX-109410422—AX-110036160	4B	666.886	4.45	2.57	Cheng e al. 2022
570	/	Yellow rust	Oligo	Xgwm6—Xgwm538	4B	680.078	5.3	12.3	Suenaga et al. 2003
571	Yr28	Yellow rust	/	TraesCS4D03G0006500	4D	1.69			Zhang et al. 2019a
572	Qyr.gaas.4D	Yellow rust	Mian 96–5	AX-111688098—AX-110768844	4D	3.75468	4.64	4.49	Cheng e al. 2022
573	Yr46	Yellow rust	RL6007	Xgwm165—Xgwm192	4D	231.867			Herrera-Foessel. 2011
574	Lr67/Yr46/Sr55	Leaf rust /yellow rust/stem rust	/	TraesCS4D03G0585200	4D	405.67			Moore et al. 2015
575	QYr.caas-4DL	Yellow rust	Bainong64	Xwmc331—Xgwm165	4D	433.072	3.3	8	Ren et al. 2012b
576	/	Yellow rust	Oligo	Xwmc331—Xwmc399	4D	469.159	7	8	Suenaga et al. 2003
577	/	Yellow rust	Pastor	wPT-4572—wPT-6880	4D	476.135	11.8	4.9	Roseswarne et al. 2012
578	Qyr.gaas.5A.1	Yellow rust	Guixie 3	AX-109019768—AX-108808620	5A	6.7629	2.68	3.13	Cheng e al. 2022
579	QYr.gaas-5AL	Yellow rust	Pascal	AX-111523523—AX-110028503	5A	62.5824	16.4	17.3	Bai et al. 2022
580	QYr.ifa-5A	Yellow rust	Capo	barc117—wPt-2426	5A	87.0257	10.3	7.4	Buerstmayr et al. 2014
581	Qyr.gaas.5A	Yellow rust	Mian 96–5	AX-109471543—AX-110616505	5A	452.268	3.29	1.88	Cheng e al. 2022
582	QYr.hebau-5AL	Yellow rust	Fuyu 3	AX-109446853—AX-111495975	5A	464.317	3	5.1	Gebrewahid et al. 2020a
583	QYrsv.swust-5AL.1	Yellow rust	Svevo	IWA5118—IWB60872	5A	512.808	13.8	2.1	Zhou et al. 2021b
584	QYr.crc-5AL	Yellow rust	Toropi 6.4	tp1b0036c11_641—BS00067816_51	5A	515.877	42.84	56.05	Rosa et al. 2019
585	QYrPI181410.wgp-5AS	Yellow rust	PI 181410	IWB10594—IWB7246	5A	535.022	3.4	4.2	Liu et al. 2020b
586	YrU1	Yellow rust	/	TraesCS5A03G0826500	5A	549.28			Wang et al. 2020
587	Qyr.gaas.5A.2	Yellow rust	Mian 96–5	AX-110169414—AX-111590180	5A	576.168	3.58	4.25	Cheng e al. 2022
588	QYr.hebau-5AL	Yellow rust	SW 8588	AX-110909761—AX-110957925	5A	580.126	4.9	9.1	Zhang et al. 2019c
589	QYrsk.wgp-5AL	Yellow rust	Skiles	IWB53812—IWB1737	5A	583.644	7.79	12.52	Liu et al. 2019
590	QYr.lrdc-5A	Yellow rust	/	RFL_Contig316_572	5A	602.45	5.7	8.4	Farzand et al. 2022
591	QYr.rcrrc.5A	Yellow rust	/	1141822—1087201	5A	639.8	2.5	3.8	Tehseen et al. 2022
592	Yr34	Yellow rust	WAWHT2046	Xgwm410	5A	660.735			Bariana et al. 2006
593	QYr.caas-5AL.2	Yellow rust	Shanghai 3/Catbird	XwPt-1903—Xwmc727	5A	668.261	2.4	3.2	Ren et al. 2012a
594	QYrsv.swust-5AL.2	Yellow rust	Svevo	IWB71794—IWB71147	5A	672.694	16.7	3.81	Zhou et al. 2021b
595	QYr.spa-5A	Yellow rust	Lillian	CAP11_c2623_196—BS00022838_51	5A	679.5	4	6.4	Bokore et al. 2017
596	QYrdr.wgp-5AL	Yellow rust	Druchamp	IWA2947—IWA6988	5A	695.103	5.24	17.22	Hou et al. 2015
597	QYrns.orz-5AL	Yellow rust	NSA-98-0995	Awn-gwm291	5A	700.487	8	7.4	Vazquez et al. 2015
598	Yr48	Yellow rust	PI610750	Xwmc727—Xgwm291	5A	700.487			Lowe et al. 2011
599	/	Yellow rust	Pastor	wPT-0837—wPT-5231	5A	714.074	13.2	3.9	Roseswarne et al. 2012
600	QYr.uga-5B	Yellow rust	AGS 2000	wPt-665267—Xgdm152	5B	3.66971	3.3	5	Hao et al. 2011
601	QYr.inra-5BL.2	Yellow rust	CR	Xgwm234—XDuPw115a	5B	8.24931	11.17	32	Mallard et al. 2005
602	Yr47	Yellow rust	AUS28183	Xsun180—Xgwm234	5B	8.24931			Bansal et al. 2011
603	QYrel.wgp-5BS	Yellow rust	Eltan	IWB15048—IWA420	5B	18.2622	6.51	14.75	Liu et al. 2019b
604	QYrPI181410.wgp-5BL.1	Yellow rust	PI 181410	IWB34702—IWB5907	5B	23.2125	4.7	15.1	Liu et al. 2020b
605	QYr.ufs-5B	Yellow rust	Yr16DH70	wPt-7114—Xbarc74	5B	26.6294	3.8	5.7	Agenbag et al. 2012
606	QYrPI181410.wgp-5BL.2	Yellow rust	PI 181410	IWB59968—IWB20628	5B	178.163	4.8	17.3	Liu et al. 2020b
607	QYr.cim-5BL	Yellow rust	Chapio	Xbarc109—Xbarc74	5B	234.456	11.1	6.9	Yang et al. 2013
608	Yr-tem-5B.2	Yellow rust	Flinor	Wmc235—wms604	5B	317.218	4.99	33.12	Feng et al. 2010
609	Yr-tem-5B.1	Yellow rust	Flinor	barc89—wms67	5B	401.884	4.44	37.33	Feng et al. 2010
610	QYr.inra-5BL.1	Yellow rust	CR	Xgwm639a—Xgwm639c	5B	419.863	9.7	26	Mallard et al. 2005
611	QYrco.wpg-5B	Yellow rust	Coda	Xiwa5488—Xgwm639	5B	419.863	34.1	1	Case et al. 2014
612	QYrns.orz-5BL	Yellow rust	NSA-98-0995	wPt4628—wPt-8285	5B	437.619	18.8	23.6	Vazquez et al. 2015
613	/	Yellow rust	Oligo	Xgwm499—Xbcd9	5B	480.508	10.4	16.1	Suenaga et al. 2003
614	QYr.caas-5BL.3	Yellow rust	Shanghai 3/Catbird	XwPt-2707—Xbarc275	5B	480.793	5.2	7.8	Ren et al. 2012a
615	QYr.spa-5B	Yellow rust	Stettler	Tdurum_contig12551_233—GENE-3619_1219	5B	490.694	3.3	10.9	Bokore et al. 2017
616	QYr.caas-5BL.1	Yellow rust	Libellula	Xwmc415—Xwmc537	5B	510.984	8.19	7.2	Lu et al. 2009
617	QYr.YBZR-5BL	Yellow rust	YBZR	AX-111002705—AX-109337325	5B	529.16	2.9	10.9	Deng et al. 2022
618	QYr.AYH-5BL	Yellow rust	Anyuehong	AX-109337325—AX-110400764	5B	539.153	5.1	21.4	Long et al. 2021
619	QYrdr.wgp-5BL.2	Yellow rust	Druchamp	IWA8391—IWA3025	5B	545.536	5.41	13.29	Hou et al. 2015
620	QYr.dms-5B	Yellow rust	Attila	BobWhite_c48435_288—RAC875_c28794_361	5B	549.917	2.8	6.7	Zou et al. 2017
621	QYr.nwafu-5BL.1	Yellow rust	Fengdecun 12	AX-111152749—AX-110508006	5B	594.296	7.1	6.3	Liu et al. 2021a
622	QYr.caas-5BL.2	Yellow rust	Libellula	Xbarc142—Xgwm604	5B	603.786	2.53	2.6	Lu et al. 2009
623	QYrdr.wgp-5BL.1	Yellow rust	Druchamp	IWA2093—IWA2365	5B	622.614	12.89	36.04	Hou et al. 2015
624	QYr.sdau-5B	Yellow rust	/	/	5B	637.55			Pang et al. 2022
625	QYr.usw-5B	Yellow rust	W9262-260D3	RAC875_c38873_1118—wsnp_Ku_c4427_8029592	5B	637.845	9.17	25.1	Lin et al. 2018
626	QYr.spa-5B	Yellow rust	AC Cadillac	Xbarc-142—tPt-3144	5B	638.91	3.1	5.2	Singh et al. 2014
627	QYr.sun-5B	Yellow rust	Wollaroi	barc0142—wPt-0837	5B	661.708	2.71	9	Bansal et al. 2013
628	QYr.nwafu-5BL.2	Yellow rust	Fengdecun 12	AX-109827342—AX-94987192	5B	663.412	5.7	9	Liu et al. 2021a
629	QYr.spa-5B	Yellow rust	AC Cadillac	BS00088733_51—BS00022139_51	5B	671.182	4.5	8.6	Bokore et al. 2017
630	QYr.cim-5BL	Yellow rust	Kenya Kongoni	barc59—wPt-3922	5B	686.301	4	8	Calvo-Salazar et al. 2015
631	Qyr.gaas.5B	Yellow rust	Guixie 3	AX-110689592—AX-109479506	5B	689.255	4.98	6.22	Cheng e al. 2022
632	Yr70	Yellow rust	IL 393-4	Xgwm190	5D	8.86477			Bansal et al. 2017
633	QYrdr.wgp-5DL	Yellow rust	Druchamp	IWA701—IWA8404	5D	554.214	5.14	11.94	Hou et al. 2015
634	QYrbr.wpg-5D	Yellow rust	Brundage	Xwmc765—Xbarc144	5D	555.406	7.9	12	Case et al. 2014
635	QYr.uga-6AS	Yellow rust	Pioneer 26R61	wPt-671561—wPt-7840	6A	2.4689	4.4	6	Hao et al. 2011
636	Yr81	Yellow rust	Aus27430	gwm459	6A	8.08962			Gessese et al. 2019
637	QYrex.wgp-6AS	Yellow rust	Express	Xgwm334—Xwgp56	6A	10.564	10.5	19.1	Lin and Chen 2009
638	QYrel.wgp-6AS	Yellow rust	Eltan	IWA705—IWB13777	6A	17.204	8.45	20.48	Liu et al. 2019b
639	Yrq3	Yellow rust	Xichang 76-9	Xgwm334—Xbarc3	6A	19.0381	5.5	10.2	Cao et al. 2012
640	/	Yellow rust	Avocet	wPT-2573—wPT-0959	6A	24.0061	7.4	7.1	Roseswarne et al. 2012
641	QYr. sicau-6AS	Yellow rust	Sumai 126	AX-108904013—AX-89321181	6A	35.7966	2.8	3.6	Wang et al. 2022a
642	QYr.sicau-6A	Yellow rust	20828	AX-94548199—AX-111101235	6A	93.1788	4.54	1.98	Ma et al. 2019
643	QYr.cim-6AL	Yellow rust	Avocet	wPt-743476—wPt-744881	6A	102.383	4.6	9.6	Pretorius et al. 2017
644	/	Yellow rust	Avocet S	XpAAGmCGA4—Xgwm427	6A	142	3	6	William et al. 2006
645	YrP10090	Yellow rust	P10090	AX-111103596—AX-110585473	6A	377.015	9.5	34.3	Liu et al. 2021b
646	QYrpl.orr-6AL	Yellow rust	Platte	wPt-1642—378849	6A	473.189	3	6	Vazquez et al. 2012
647	QYr.YBZR-6AL	Yellow rust	YBZR	AX-109842268—AX-109829293	6A	514.108	4	14.7	Deng et al. 2022
648	/	Yellow rust	Humai 15	Xwmc201—Xgwm570	6A	533.026	3.6	8.5	Yuan et al. 2018
649	QYren.orz-6AL	Yellow rust	Einstein	wPt-4229—wPt-8124	6A	553.555	33.7	31.4	Vazquez et al. 2015
650	QYr.ufs-6A	Yellow rust	Avocet S	wpt5550—psp3152	6A	608.111	5.6	3.2	Prins et al. 2011
651	QYr.nwafu-6AL (YrJ44)	Yellow rust	Jimai 44	AX-109373479—AX-109563479	6A	612.198	18.1	25.2	Liu et al. 2023
652	Qyr.gaas.6A	Yellow rust	Guixie 3	AX-109558600—AX-109542604	6A	612.374	26.27	25.87	Cheng e al. 2022
653	/	Yellow rust	Pavon76	Xgwm58—XpAGGmCAA1	6B	0.030708	7.6	14	William et al. 2006
654	QYrqn.nwafu-6BS	Yellow rust	Qinnong 142	AX-95235011—AX-95188301	6B	18.469	14.2	20.1	Zeng et al. 2019c
655	Yr35	Yellow rust	98M71	Xcfd1	6B	25.9865			Marais et al. 2005
656	QYr.caas-6BS.3	Yellow rust	Bainong64	Xwmc487—Xcfd13	6B	39.3389	2.4	6.2	Ren et al. 2012b
657	QYr. sicau-6BS	Yellow rust	Sumai 126	AX-108936780—AX-109858727	6B	82.6906	4.1	6.5	Wang et al. 2022a
658	QYr.caas-6BS.2	Yellow rust	Naxos	Xwmc104—XwPt-0259	6B	86.5869	2.9	5.7	Ren et al. 2012a
659	QYrsk.wgp-6B	Yellow rust	Skiles	IWB41786—IWB56561	6B	102.92	10.61	16.92	Liu et al. 2019
660	QYr.cim-6BS	Yellow rust	/	1128426|F|0_22:C>T—1109468|F|0_15:G>A	6B	116.5	10.2	10.4	Liu et al. 2022
661	QYrsn.nwafu-6BS	Yellow rust	Shaannong 33	AX-108908139—AX-109914013	6B	121.232	12.4	18.5	Huang et al. 2021
662	Qyr.gaas.6B	Yellow rust	Guixie 3	AX-109408478—AX-110409180	6B	123.784	6.72	6.66	Cheng e al. 2022
663	QYr.spa-6B	Yellow rust	Lillian	wsnp_Ex_c12577_20022294—IACX11060	6B	139.325	19.2	33	Bokore et al. 2017
664	QYrCW357-6BS	Yellow rust	Changwu357-9	AX-109914318	6B	149.389	10.6	12.4	Huang et al. 2022
665	Yr78	Yellow rust	PI 519805	IWA7257—Xwmc737	6B	160.376			Dong et al. 2017
666	/	Yellow rust	Solist	gwm518—wmc341	6B	306.866	6.26	25	Christiansen et al. 2006
667	/	Yellow rust	Oligo	Xwmc333.1—Xwmc398	6B	334.485	5	3.8	Suenaga et al. 2003
668	QYrdr.wgp-6BL.1	Yellow rust	Druchamp	IWA3298—IWA6436	6B	347.474	7.21	20.36	Hou et al. 2015
669	QYrpi.vt-6BL	Yellow rust	VA00W-38	wpt7935—gwm88	6B	351.619	5.3	13.5	Christopher et al. 2013b
670	QYr.caas-6BS.1	Yellow rust	Ibis	Xwmc487—Xgwm768	6B	355.057	2.47	4.1	Bin et al. 2012
671	QYrpd.swust-6BL	Yellow rust	Pingdong 34	IWB41242—IWB21972	6B	372.595	3.07	11.14	Zhou et al. 2022b
672	QYrst.wgp.6BS.2	Yellow rust	Stephens	Xbarc101—Xbarc136	6B	393.328	6.83	45	Santra et al. 2008
673	QYr.nwafu-6BL	Yellow rust	Friedrichswerther	IWB71602—IWB55937	6B	463.512	30.2	37.2	Wu et al. 2018
674	QYr.inra-6B	Yellow rust	Renan	Xcdo270—Xgwm193	6B	465.876	6.03	4.99	Dedryver et al. 2009
675	QYr.sicau-6B	Yellow rust	N2496	KASP-TXK-10—KASP-TXK-6	6B	525.015	4.99	17	Hou et al. 2023
676	QYr.sdau-6B	Yellow rust	/	/	6B	549.55			Pang et al. 2022
677	QYr.nwafu-6BL.2	Yellow rust	P10078	AX-110913630—AX-111486170	6B	608.294	22.1	56.8	Zeng et al. 2019b
678	QYr.nwafu-6BL.2	Yellow rust	Snb“S”	AX-111486170—AX-110396162	6B	614.842	36.8	45.3	Zeng et al. 2019b
679	QYrdr.wgp-6BL.2	Yellow rust	Druchamp	IWA4773—IWA3899	6B	627.078	5.08	21.63	Hou et al. 2015
680	QYrst.wgp.6BS.1	Yellow rust	Stephens	Xgwm132—Xgwm705	6B	725.521	8.31	43	Santra et al. 2008
681	QYr.hebau-6DS	Yellow rust	SW 8588	AX-109915375—AX-95175830	6D	6.21767	2.8	9.3	Zhang et al. 2019c
682	Yr77	Yellow rust	PI 322118	Xbarc54—Xcfd188	6D	154.734			Catalogue of gene symbols for wheat
683	QYr.ufs-6D	Yellow rust	Yr16DH70	Xgwm325—Xbarc175	6D	267.303	4.2	7.6	Agenbag et al. 2012
684	QYrpd.swust-6DL	Yellow rust	Pingdong 34	IWB71500—IWA5986	6D	368.628	4.68	16.36	Zhou et al. 2022b
685	QYr.hebau-6DL	Yellow rust	Fuyu 3	AX-108848475—AX-109273869	6D	489.983	12	22.6	Gebrewahid et al. 2020a
686	QYrpd.swust-7AS	Yellow rust	Pingdong 34	IWB11337—IWB72402	7A	20.4765	22.41	16.16	Zhou et al. 2022b
687	QYr.sgi-7A.2	Yellow rust	Kariega	gwm332—wPt3226	7A	25.3579	5.2	10	Prins et al. 2011
688	QYrSM155.2	Yellow rust	Shaanmai 155	AX-89768766—AX-86173526	7A	86.9646	25.1	31.1	Zhou et al. 2022a
689	QYr.caas-7AS	Yellow rust	Jingshuang 16	Xbarc127—Xbarc174	7A	89.5884	2.3	6	Ren et al. 2012b
690	QYr.sgi-7A.1	Yellow rust	Kariega	wPt3226—wPt8302	7A	355.687	3.1	3.3	Prins et al. 2011
691	/	Yellow rust	Avocet	wPT-2260—wPT-2501	7A	383.328	9.1	6.3	Roseswarne et al. 2012
692	Yr75	Yellow rust	Nyabing-3	Xcfa2016—IWB36240	7A	445.781			Catalogue of gene symbols for wheat
693	/	Yellow rust	Avocet	wPT-4172—wPT-8149	7A	452.429	5.9	3.3	Roseswarne et al. 2012
694	QYrpd.swust-7AL	Yellow rust	Pingdong 34	IWB796—IWB14178	7A	658.447	5.3	17	Zhou et al. 2022b
695	Yr52	Yellow rust	PI183527	Xwgp5258—Xbarc182	7B	0.000617			Ren et al. 2012c
696	Yr63	Yellow rust	AUS 27955	IWB33120—IWB52844	7B	1.06504			Catalogue of gene symbols for wheat
697	QYr.nwafu-7BL.2	Yellow rust	Fengdecun 12	AX-111551132—AX-109421983	7B	88.2822	4.5	8.9	Liu et al. 2021a
698	Yr79	Yellow rust	PI 182103	Xbarc72—Xwmc335	7B	237.471			Feng et al. 2018
699	/	Yellow rust	Oligo	Xgwm573—Xgwm333	7B	296.289	6.58	5.2	Suenaga et al. 2003
700	QYr.spa-7B.1	Yellow rust	AC Cadillac	wPt-3723—wPt-1826	7B	298.352	3	2.9	Singh et al. 2014
701	QYrst.orr-7BS	Yellow rust	Stephens	wPt-7653—wPt-4025	7B	342.096	3.1	6	Vazquez et al. 2012
702	QYrel.wgp-7BL	Yellow rust	Eltan	IWB10779—IWB73755	7B	429.699	5.21	13.53	Liu et al. 2019b
703	QYr.nwafu-7BL.1	Yellow rust	Ruihua 520	AX-110498108—AX-111236639	7B	487.245	4.2	7	Liu et al. 2021a
704	/	Yellow rust	Pastor	wPT-3190—wPT-1475	7B	506.783	25.8	7.8	Roseswarne et al. 2012
705	QYr.caas-7BL.1	Yellow rust	Shanghai 3/Catbird	XwPt-8106—Xbarc176	7B	561.659	3.9	9.1	Ren et al. 2012a
706	QYr.hebau-7BL	Yellow rust	SW 8588	Xcfa2040—Xwmc273	7B	624.581	3.2	5.9	Zhang et al. 2019c
707	QYr.niab-7B	Yellow rust	Claire	wPt-4057—wPt-1708	7B	647.996	1.8	13	Powell et al. 2013
708	QYr.cim-7BL	Yellow rust	Kenya Kongoni	wPt-9925—wPt-0194	7B	657.161	6	12	Calvo-Salazar et al. 2015
709	Yr67	Yellow rust	AGG91585WHEA	IWB62475—IWB71995	7B	677.492			Catalogue of gene symbols for wheat
710	QYr.hebau-7BL	Yellow rust	Fundulea 900	cfa2040—gwm344	7B	679.244	3.9	10.1	Yan et al. 2021
711	Yrq4	Yellow rust	Xichang 76-9	Xcfa2040—Xbarc32	7B	679.387	6.1	9.6	Cao et al. 2012
712	QYrblu.nwafu-7BL	Yellow rust	P9936	AX-108818685—AX-111703868	7B	705.461	19.7	36	Huang et al. 2019
713	QYr.spa-7B.2	Yellow rust	AC Cadillac	wPt-4300—wPt-0482	7B	705.503	3.1	4.7	Singh et al. 2014
714	QYrcen.nwafu-7BL	Yellow rust	Centrum	AX-94556751—AX-110366788	7B	717.326	17.9	42.8	Mu et al. 2019
715	QYr. sicau-7BL	Yellow rust	Sumai 126	AX-108952798—AX-110988227	7B	718.169	17.4	35.2	Wang et al. 2022a
716	QYr.caas-7BL.2	Yellow rust	Shanghai 3/Catbird	Xgwm577—XwPt-4300	7B	718.276	6.4	14.7	Ren et al. 2012a
717	QYr.usw-7B	Yellow rust	W9262-260D3	BS00003929—BS00075300_51	7B	720.739	11.47	30.4	Lin et al. 2018
718	QYr.hebau-7BL	Yellow rust	Fuyu 3	wms577—barc1073	7B	727.269	4.5	21.9	Gebrewahid et al. 2020a
719	QYr.cim-7BL	Yellow rust	/	1269410|F|0–8:G>A—7353602|F|0–9:A>G	7B	729.35	13.9	12.6	Zhang et al. 2022
720	Qyr.gaas.7B	Yellow rust	Mian 96–5	AX-109352027—AX-109988869	7B	744.742	2.59	2.64	Cheng e al. 2022
721	QYr.hbau-7BL	Yellow rust	Mianyang351-15	AX-108959083—Lr68	7B	752.604	10.5	18.2	Gebrewahid et al. 2020b
722	QYrus.vt-7D	Yellow rust	USG 3555	wPt745008—wPt744656	7D	9.50333	3.6	17.4	Christopher et al. 2013a
723	/	Yellow rust	Fukuho-komugi	Xgwm885.1—Xgwm130	7D	17.7009	5.5	23.7	Suenaga et al. 2003
724	Lr34/Yr18	Yellow rust	Kariega	barc352—gwm111	7D	27.9609	43.3	35	Prins et al. 2011
725	Lr34/Yr18/Sr57	Leaf rust /yellow rust/stem rust	/	TraesCS7D03G0183600	7D	48.94			Krattinger et al. 2009
726	QYr.YBZR-7DS	Yellow rust	YBZR	AX-109857040—AX-109438291	7D	49.2469	5.2	18.8	Deng et al. 2022
727	QYr.hebau-7DS	Yellow rust	Fundulea 900	csLv34—barc92	7D	53.7807	5.6	13.7	Yan et al. 2021
728	QYr.caas-7DS	Yellow rust	Libellula	csLV34—Xgwm295	7D	54.1233	16.16	32.2	Lu et al. 2009
729	QYr.spa-7D	Yellow rust	Carberry	SNP12—RAC875_c57622_77	7D	54.8506	12.4	27.1	Bokore et al. 2017
730	QYr.AYH-7DS	Yellow rust	Anyuehong	AX-109750388—AX-110052753	7D	54.9691	8.5	30.7	Long et al. 2021
731	QYr.sgi-7D	Yellow rust	Kariega	Xgwm295—Ltn	7D	55.2169	11.5	29	Ramburan et al. 2004
732	QYr.GX-7DS	Yellow rust	Gaoxianguangtoumai	AX-110502471—AX-109303704	7D	55.3443	6.6	15.6	Wang et al. 2021b
733	QYr.spa-7D	Yellow rust	Lillian	BobWhite_c40479_283—SNP12	7D	59.9883	20.7	28.9	Bokore et al. 2017
734	QYr.rcrrc.7D	Yellow rust	/	1276810—1276810	7D	104.55	3.6	5	Tehseen et al. 2022
735	Yr33	Yellow rust	Batavia	Xwmc437—Xwmc111	7D	334.844			Zahravi et al. 2003
736	Qyr.nwafu-7DL	Yellow rust	Jimai 44	AX-110967909—AX-108909298	7D	453.277	4.9	3.9	Liu et al. 2023
737	QYrpd.swust-7DL	Yellow rust	Pingdong 34	IWB13547—IWB14996	7D	455.097	3.17	11.38	Zhou et al. 2022b
738	QYrsk.wgp-7DL	Yellow rust	Skiles	IWB7447 —IWB63887	7D	567.248	4.44	5.54	Liu et al. 2019
739	QYr.hebau-7DL	Yellow rust	Fuyu 3	AX-110938697—AX-111591751	7D	596.283	13	19.6	Gebrewahid et al. 2020a
740	QYrmx.nwafu-7DS	Yellow rust	Mingxian 169	IWB69295—IWB17584	7D	635.656	4.7	23.7	Yuan et al. 2018
741	QSr.ipk-1A	Stem rust	Sebatel	Xbarc148—Xbarc119	1A	10.8935	3.7	5	Haile et al. 2012
742	QSr.umn-1A	Stem rust	MN06113-8	wsnp_Ku_c5756_10191339—TP33660	1A	15.2104	2.9	12.5	Bajgain et al. 2015
743	/	Stem rust	Sachem	wPt-0196	1A	416.66			Singh et al. 2013d
744	/	Stem rust	PBW343	XwPt-0128—XwPt-734078	1A	429.857	4.5	41.5	Bhavani et al. 2011
745	QSr.ace-1A	Stem rust	PI 192051-1	IWA3409—IWA5734	1A	586.654	3.03	10	Aoun et al. 2019
746	QSr.cdl-1AL	Stem rust	Thatcher	XwPt6869—XwPt0827	1A	720.981		4.23-10.54	Rouse et al. 2014
747	/	Stem rust		XwPt-1560—XwPt-7486	1B	184.876	6	23.8	Bhavani et al. 2011
748	QSr.cim-1B	Stem rust	Pavon	wpt-1560—wpt-7486	1B	184.876	5.9	24.2	Njau et al. 2013
749	QSr.ipbb-1B.4	Stem rust	Paragon/Pamyati Azieva	Excalibur_c29707_318—Kukri_c92979_195	1B	215.774	4.2	15.7	Genievskaya et al. 2020
750	QSr.sun-1BS	Stem rust	Rialto	gwm18	1B	228.68	29.8-39.9	73-84	Getie et al. 2016
751	QSr.spa-1B	Stem rust	A9919-BY5C	wPt-2389—Ku_c8767_1245	1B	462.866	3.4-4.6	8.9-13.9	Kumar et al. 2021b
752	Lr46/Yr29/Sr58	Leaf rust /yellow rust/stem rust	Atred#2	csLV46G22—AX-95152083	1B	661.855	18	46.8	Li et al. 2020
753	QSr.umn.1B	Stem rust	Copio	chr1B_670401542	1B	670.4	7.3	13	Rauf et al., 2022
754	QSrGH.cs-1BL	Stem rust	Glossy Huguenot	IWB5732—IWB73674	1B	692	1.96-22	5-41	Mago et al. 2022
755	Sr50	Stem rust	/	TraesCS1D03G0053300	1D	11.58			Mago et al. 2015
756	Sr33	Stem rust	/	TraesCS1D03G0054800	1D	11.86			Periyannan et al. 2013
757	SrTA1662 (Sr66)	Stem rust	/	TraesCS1D03G0054900	1D	11.89			Arora et al. 2019
758	QSr.rwg-1D	Stem rust	Largo	IWB22674—IWB31245	1D	13.6573	7.8	16.8	Sharma et al. 2021
759	Sr45	Stem rust	/	TraesCS1D03G0081200	1D	20.89			Steuernagel et al. 2016
760	QSr.ipbb-1D.1	Stem rust	Paragon	BS00051826_51—BobWhite_rep_c65565_359	1D	116.739	5	18	Genievskaya et al. 2020
761	QSr.sun-1D	Stem rust	HD2009	wPT-4687	1D	494.813	4.9	12	Kaur et al. 2009
762	QSr.umn.2A	Stem rust	Copio	chr2A_21273919	2A	21.3	24.7	37	Rauf et al., 2022
763	QSr.ipbb-2A.2	Stem rust	Pamyati Azieva	Kukri_c33374_1048—Tdurum_contig42153_5854	2A	26.7899	5.2	39.1	Genievskaya et al. 2020
764	QSr.ipk-2A	Stem rust	Sebatel	Xgwm448—Xgwm1198	2A	159.024	3.9	6	Haile et al. 2012
765	QSrGH.cs-2AL	Stem rust	Glossy Huguenot	IWB6412—IWB58452	2A	689.5	3.83-18.60	10-31	Mago et al. 2022
766	/	Stem rust	Muu	XwPt-744022—XwPt-4916	2B	1.80896	6.0	10.2	Singh et al. 2013a
767	QSr.ipbb-2B.3	Stem rust	Pamyati Azieva	RAC875_rep_c71112_400—Kukri_c1175_1577	2B	8.68893	3.9	12.2	Genievskaya et al. 2020
768	/	Stem rust	PBW343	XwPt-744022—XwPt-1964	2B	11.3903	2.9	5.4	Bhavani et al. 2011
769	QSr.cdl-2BS	Stem rust	Thatcher	Xcfd238	2B	15.0105		4.12-5	Rouse et al. 2014
770	QSr.umn.2B.1	Stem rust	Copio	chr2B_16009483	2B	16.0095	3.4	7	Rauf et al., 2022
771	QSr.rwg-2B.1	Stem rust	Largo	IWA413—IWA2571	2B	33.2805	3	4.6	Sharma et al. 2021
772	QSr.umn-2B.2	Stem rust	/	2B_295548243—2B_4526688	2B	45.2669	7.5-18.3	1.5-6.5	Bajgain et al. 2016
773	QSr.umn-2B.2	Stem rust	MN06113-8	wsnp_Ex_rep_c71023_69867676—TP38912	2B	45.9642	4.1-16.0	8.7-46.7	Bajgain et al. 2015
774	QSr.cdl-2BS.2	Stem rust	CI 14275	Tdurum_contig54704_176—BS00038820_51	2B	69.1977	3.1-5.3	10.5-17.6	Kosgey et al. 2021
775	QTL-2B-IT	Stem rust	INIA Tero	snp_2B_142867158—snp_2B_767554814	2B	71.4504	15.8	23	Baraibar et al. 2020
776	QSr.ace-2B	Stem rust	PI 362698–1	IWB2335—IWB23589	2B	80.7681	12.4	34	Zurn et al. 2018
777	QSr.ufs-2B.2	Stem rust	W6979	gwm148	2B	108.459	3.41-5.44	6.33-10.07	Prins et al. 2016
778	QSr.ufs-2B.1	Stem rust	W1406	barc7	2B	125.205	4.79	8.76	Prins et al. 2016
779	QTL-2B-BR	Stem rust	BR23//CEP19/PF85490/3	snp_2B_71304355—snp_2B_216469337	2B	143.9	8.2	24.8	Baraibar et al. 2020
780	QSr.ipbb-2B.4	Stem rust	Paragon	BS00041323_51—RAC875_c32503_134	2B	182.104	2.9	8.9	Genievskaya et al. 2020
781	QSr.rwg-2B	Stem rust	Lebsock	Xgwm16—Xwmc175	2B	371.505	5.92	0.4	Saini et al. 2018
782	QSr.fcu-2B	Stem rust	PI193883	IWB56465—IWB55767	2B	432.103	68.5	82.9	Sharma et al. 2019
783	/	Stem rust	PBW343	Xwmc257	2B	452.196	2.4	6.8	Bhavani et al. 2011
784	QSr.spa-2B.1_x000D_	Stem rust	AC Cadillac	wPt-6832	2B	526.359	7.4	10.3	Singh et al. 2013b
785	OSr.umn.2B.2	Stem rust	Copio	chr2B_615353135	2B	615.353	5.6	9	Rauf et al., 2022
786	/	Stem rust	RL6058	wPt4199—Xwmc175—wPt5680	2B	643.093	1.7-4.2	8-19	Kolmer et al. 2011
787	QSr.ace-2B	Stem rust	PI 192051-1	IWA2261—IWA6399	2B	658.137	5.30-5.98	13-14	Aoun et al. 2019
788	Sr9h	Stem rust	CItr 4311	IWB51807—IWA4357	2B	675.548	10.05- 11.62	33-46	Babiker et al. 2016
789	QSr.sun-2B	Stem rust	HD2009	wPT-3378—wPT-4892	2B	717.244	3.8-4.7	8-13	Kaur et al. 2009
790	QSr.rwg-2B.2	Stem rust	Largo	IWB71742—IWB73196	2B	746.718	4	16.2	Sharma et al. 2021
791	Sr28	Stem rust	PI 177906	IWB1208	2B	759.567	5.1-12.8	16.3-34.8	Babiker et al. 2017
792	QSr.umn.2B.3	Stem rust	Copio	chr2B_769717318	2B	769.7	6.7	14	Rauf et al., 2022
793	/	Stem rust	Juchi	XwPt-7829—XwPt-2266	2B	793.512	4.6	16.6	Bhavani et al. 2011
794	Sr46	Stem rust	/	TraesCS2D03G0030700	2D	8.16			Arora et al. 2019
795	QSr.ipbb-2D.2	Stem rust	Paragon	wsnp_Ex_rep_c80588_75758453—TA010191-1338	2D	8.90053	3	10	Genievskaya et al. 2020
796	QSr.umn.2D	Stem rust	Apav	chr2D_9262372	2D	9.26237	2.8	5	Rauf et al., 2022
797	QSr.rwg-2D	Stem rust	Largo	Xrwgs46—IWB43851	2D	12.5587	52.4	62.1	Sharma et al. 2021
798	QSr.abr-2DS	Stem rust	PI 374670	IWA989—IWB17693	2D	23.3455	4.9-6.7	16-29	Babiker et al. 2015
799	QSr.ufs-2D	Stem rust	W6979	wPt-731336	2D	141.335	4.67	9.58	Prins et al. 2016
800	QSr.umn.3A.1	Stem rust	Apav	chr3A_13035037	3A	13.035	5.1	6	Rauf et al., 2022
801	QSr.umn.3A.2	Stem rust	Apav	chr3A_69503729	3A	69.5037	4.1	5	Rauf et al., 2022
802	QSr_CxS.3A.2	Stem rust	Svevo	IWB61873 —IWB71206	3A	108.65	2.2	13	Marone et al. 2022
803	QSr_CxS.3A.1	Stem rust	Svevo	IWB73868—IWB71206	3A	124.25	3.5	28	Marone et al. 2022
804	Sr35	Stem rust	/	TraesCS3A03G1122900	3A	711.42			Saintenac et al. 2013
805	QSr.cim-3B	Stem rust	Pavon	wpt-8093—wpt-7212	3B	0.000724	9.2	32.2	Njau et al. 2013
806	/	Stem rust		XwPt-8093—XwPt-7212	3B	0.000724	13.7	18.9	Bhavani et al. 2011
807	Sr2/Lr27/Yr30	Stem rust /leaf rust /Yellow rust	HD2009	gwm389	3B	1.17001	3.1-4.7	9-15	Kaur et al. 2009
808	QSr.ipk-3B	Stem rust	Sebatel	Xgwm779—Xgwm389	3B	1.17001	8.6	34	Haile et al. 2012
809	/	Stem rust	Muu	XwPt-666139—XwPt-3921	3B	5.5489	15.8	36.5	Bhavani et al. 2011
810	/	Stem rust	Kingbird	XwPt-3921—XwPt-2757	3B	5.54962	10.9	41.5	Bhavani et al. 2011
811	QSr-3BS	Stem rust	Parula	BS00011532_51	3B	6.7	37.0-54.4	45-57	Zhang et al. 2023
812	OSr.umn.3B.1	Stem rust	Copio	chr3B_8634715	3B	8.6	5	7	Rauf et al., 2022
813	QSr.ufs-3B	Stem rust	W1406	cfa2226	3B	11.5298	3.24	6.97	Prins et al. 2016
814	QSr.spa-3B.1_x000D_	Stem rust	AC Cadillac	Xbarc147	3B	12.413	3	4.6	Singh et al. 2013b
815	QSr.cnl-3B	Stem rust	Reichenbachii	S3B_91123277—S3B_196992709	3B	144.058	2.84-5.26	6.4-15.3	Megerssa et al. 2022
816	QSr.umn.3B.2	Stem rust	Apav	chr3B_225453676	3B	225.454	4.3	8	Rauf et al., 2022
817	QSr.ace-3B	Stem rust	PI 362698–1	IWB68368—IWA4847	3B	253.587	15.4	45	Zurn et al. 2018
818	QSr-3BL	Stem rust	Thatcher	BobWhite_c24718_225	3B	501.1	14.2	10	Zhang et al. 2023
819	Sr12	Stem rust	Thatcher	XwPt6047—XwPt0544	3B	517.86		26.67-38.86	Rouse et al. 2014
820	QSr.cdl-3B.2	Stem rust	CI 14275	Excalibur_c57658_54—IAAV3838	3B	524.478	3.6-6.7	14.0-21.5	Kosgey et al. 2021
821	/	Stem rust	Juchi	XwPt-8056—XwPt-800213	3B	759.481	3.1	8.3	Bhavani et al. 2011
822	QSr.ipbb-3D.1	Stem rust	Pamyati Azieva	Ra_c10284_405—Kukri_c5252_107	3D	137.354	3.1	11.3	Genievskaya et al. 2020
823	Sr24	Stem rust	Janz	Xwmc169b—Lr24—P37M54e	3D	593.207	2.3-5.3	11.8-21.7	Zwart et al. 2008
824	QSr.ufs-3D	Stem rust	W6979	wPt-732889—wPt-732908	3D	609.071	3.75	8.33	Prins et al. 2016
825	/	Stem rust	Sachem	wPt-4596	4A	0.001958			Singh et al. 2013d
826	QSr.spa-4A	Stem rust	Strongfield	D_GBF1XID01EMISV_148	4A	32.7356	3.8	6.5	Kumar et al. 2021b
827	QSr-4AS	Stem rust	Parula	RFL_Contig1053_65	4A	68.5	4.5	3	Zhang et al. 2023
828	QSr.ace-4A	Stem rust	PI 192051-1	IWA603—IWA4657	4A	309.088	3.11-3.56	8-11	Aoun et al. 2019
829	QSr.rwg-4A	Stem rust	Lebsock	Xmag3886—Xwmc219	4A	370.681	30.73	0.37	Saini et al. 2018
830	QSr-4AL	Stem rust	Parula	BobWhite_rep_c50115_136	4A	449.3	3.5	2	Zhang et al. 2023
831	QSr.ufs-4A	Stem rust	37-07	wPt667130	4A	631.454	3.01	7.67	Prins et al. 2016
832	QSr.umn-4A	Stem rust	MN06113-8	TP10795—wsnp_Ex_c2352_4405961	4A	640.935	2.7	5.6	Bajgain et al. 2015
833	QSr_LxM.4A.1	Stem rust	MG5323	IWB9431—IWA2756	4A	718.4	15.9	35	Marone et al. 2022
834	QSr_LxM.4A.2	Stem rust	MG5323	IWB9431—IWA2756	4A	718.4	17.1	42	Marone et al. 2022
835	QSr.cdl-4AL	Stem rust	CI 14275	Tdurum_contig42019_1714—BS00009680_51	4A	742.557	18.4	42.3	Kosgey et al. 2021
836	/	Stem rust	Juchi	XwPt-5124—XwPt-6390	4A	747.644	2.7	12.8	Bhavani et al. 2011
837	QSr.umn.4B	Stem rust	Apav	chr4B_4852517	4B	4.85252	3	4	Rauf et al., 2022
838	QSr.umn-4B.1	Stem rust	RB07	wsnp_Ex_c6739_11646407—wsnp_Ku_c8075_13785546	4B	21.21	2.8	5.9	Bajgain et al. 2015
839	QSr.umn-4B.2	Stem rust	MN06113-8	wsnp_Ku_c8075_13785546—TP4428	4B	23.4404	5.6	12.3	Bajgain et al. 2015
840	QSr.cim-4B	Stem rust	Avocet S	wPt-2525—wpt-3091	4B	23.5265	2.9	8	Njau et al. 2013
841	QSr.spa-4B.1	Stem rust	Carberry	wPt-744434—Xwmc617	4B	37.6969	4.5	6.1	Singh et al. 2013b
842	QSr.umn-4B.1	Stem rust	/	4B_7771384—4B_249418276	4B	161.366	4.6528	2.775	Bajgain et al. 2016
843	/	Stem rust	Sachem	wPt-0872	4B	183.044			Singh et al. 2013d
844	QSr.umn-4B.2	Stem rust	/	4B_249418270—4B_299468755	4B	273.652	5.4312	1.966	Bajgain et al. 2016
845	QSr.cnl-4B	Stem rust	Reichenbachii	S4B_8811137—S4B_550731907	4B	279.772	2.5	4.7	Megerssa et al. 2022
846	QSr.sun-4B	Stem rust	WL711	wPT-1046	4B	381.539	3.4	9	Kaur et al. 2009
847	Qsr-ufs-4DS.1	Stem rust	PAN 3161	wmc720—wmc52	4D	127.09	34.91	71.54	Chemonges et al. 2022
848	Lr67/Yr46/Sr55	Leaf rust /yellow rust/stem rust	/	TraesCS4D03G0585200	4D	405.67			Moore et al. 2015
849	QSr.ufs-4D	Stem rust	W1406	wPt-8886—psp3103	4D	619.212	6.48-9.61	14.2-26.99	Prins et al. 2016
850	Sr60 (WKS2)	Stem rust	/	TraesCS5A03G0010400	5A	4.29			Chen et al. 2020
851	QSr.sun-5A	Stem rust	Spark	gwm443	5A	13.3543	4.4-7.3	1.1-1.8	Getie et al. 2016
852	QSr.spa-5A	Stem rust	Carberry	wPt-5408	5A	46.2369	3.4	5.9	Singh et al. 2013b
853	QSr-5AL	Stem rust	Parula	BS00022071_51	5A	586.6	12.2	12	Zhang et al. 2023
854	QSr.ipbb-5A.3	Stem rust	Paragon	BS00036851_51—Excalibur_c27357_146	5A	598.383	6.8	24.7	Genievskaya et al. 2020
855	QSr.ipbb-5A.2	Stem rust	Paragon	BS00089076_51—CAP11_c2623_196	5A	673.816	3	10.8	Genievskaya et al. 2020
856	/	Stem rust	PBW343	XwPt-6014—XwPt-3661	5B	116.348	3	7.1	Bhavani et al. 2011
857	/	Stem rust	PBW343	Xbarc109	5B	234.456	5	8	Bhavani et al. 2011
858	/	Stem rust	Huirivis#1	Xwms371—6NW2012ND	5B	449.034	3.9	23	Bhavani et al. 2011
859	/	Stem rust	Kingbird	XwPt-2607—XwPt-1733	5B	533.761	3.2	13.7	Bhavani et al. 2011
860	QSr.ipbb-5B.1	Stem rust	Paragon	RAC875_rep_c114200_428—wsnp_RFL_Contig1548_762547	5B	547.01	4.9	14.7	Genievskaya et al. 2020
861	/	Stem rust	PBW343	XwPt-0750—XwPt-5896	5B	585.784	4.2	16.5	Bhavani et al. 2011
862	/	Stem rust	PBW343	Xwms604—XwPt-5896	5B	589.306	4.5	8.9	Singh et al. 2013a
863	QSr.ipk-5B	Stem rust	Sebatel	Xgwm408—Xbarc142	5B	594.943	3.7	5.4	Haile et al. 2012
864	QSr.spa-5B.1	Stem rust	AC Cadillac	wPt-9205—wPt-5792	5B	601.096	3.6	5.4	Singh et al. 2013b
865	QSr.spa-5B	Stem rust	Strongfield	Tdurum_contig28868_84—BobWhite_c7818_278	5B	655.176	4.5	11.95	Kumar et al. 2021b
866	QSr.umn.5D	Stem rust	Copio	chr5D_422348015	5D	422.348	2.6	11	Rauf et al., 2022
867	QSr.umn.6A.1	Stem rust	Copio	chr6A_2408343	6A	2.40834	6.3	12	Rauf et al., 2022
868	QSr.ufs-6A	Stem rust	W6979	wPt-4270	6A	3.78058	4.86-8.79	9.85-17.02	Prins et al. 2016
869	QSr_NCCR.6A.1	Stem rust	Neodur	IWB40670 —IWB48751	6A	4.3	39.1	27	Marone et al. 2022
870	QTL-6A-IT	Stem rust	INIA Tero	snp_6A_2869043—snp_6A_9321817	6A	6.05	4.9	9	Baraibar et al. 2020
871	QSr.ace-6A	Stem rust	PI 362698–1	IWB49090—IWB2598	6A	7.1689	54.1	86	Zurn et al. 2018
872	QTL-6A-BR	Stem rust	BR23//CEP19/PF85490/3	snp_2B_41105268—snp_2B_794129180	6A	7.35	8.3	17.4	Baraibar et al. 2020
873	QSr.rwg-6A.1	Stem rust	Lebsock	Xhbe297—Xgpw2295	6A	11.7393	61.89	0.79	Saini et al. 2018
874	QSr.spa-6A	Stem rust	A9919-BY5C	IAAV8377—wPt-5652	6A	13.2947	7.6-22.2	28.3-71.5	Kumar et al. 2021b
875	QSr_CxN.6A.1	Stem rust	Neodur	Xgwm459—Xgwm1040	6A	16.9	13.3	42	Marone et al. 2022
876	QSr.cdl-6A	Stem rust	CI 14275	Excalibur_c60006_452—BS00023627_51	6A	53.6197	3.0-3.8	6.4-12.6	Kosgey et al. 2021
877	QSr.ipk-6A	Stem rust	Sebatel	Xgwm494—Xgwm1150	6A	58.9495	6.5	9.3	Haile et al. 2012
878	QSr.rwg-6A.2	Stem rust	Lebsock	Xwmc580—Xrwgsnp37	6A	216	11.68	0.05	Saini et al. 2018
879	QSr.umn.6A.2	Stem rust	Apav	chr6A_581457113	6A	581.457	4	8	Rauf et al., 2022
880	QSr_NCCR.6A.2	Stem rust	ClaudioRascon/2*Tarro	IWB71246—IWB29924	6A	597.15	54.9	36	Marone et al. 2022
881	QSr_CxN.6A.2	Stem rust	Cirillo	Xgwm169— Ug99-6A	6A	603.7	9.9	34	Marone et al. 2022
882	QSr_CxS.6A.1	Stem rust	Svevo	IWB73686—IWB69393	6A	609.7	27.9	92	Marone et al. 2022
883	QSr_CxS.6A.2	Stem rust	Svevo	IWB73686—IWB69393	6A	609.7	40.4	92	Marone et al. 2022
884	QSr_NCCR.6A.3	Stem rust	ClaudioRascon/2*Tarro	IWB24237 —IWB44475	6A	613.2	70.9	46	Marone et al. 2022
885	Sr26	Stem rust	/	TraesCS6A03G1010400	6A	613.68			Zhang et al. 2020
886	QSr.rwg-6A	Stem rust	Largo	IWA441—IWB51469/IWB25644	6A	614.148	23.5	21.3	Sharma et al. 2021
887	Sr13	Stem rust	/	TraesCS6A03G1032700	6A	618.03			Zhang et al. 2017
888	QSr.fcu-6A	Stem rust	PI193883	IWB34398—barc104	6A	620.161	26.8	34.1	Sharma et al. 2019
889	QSr.ipbb-6B.5	Stem rust	Pamyati Azieva/Paragon	RAC875_rep_c105224_352—Kukri_rep_c107077_360	6B	19.0773	4.6	17.3	Genievskaya et al. 2020
890	QSr.ipbb-6B.6	Stem rust	Pamyati Azieva	wsnp_Ex_c12618_20079758—wsnp_Ex_c1249_2399894	6B	107.669	4.2	14.1	Genievskaya et al. 2020
891	/	Stem rust	Pavon 76	XwPt-1541—XwPt-0171	6B	635.16	2.7	13.4	Bhavani et al. 2011
892	QSr_LxM.6B.2	Stem rust	MG5323	Xwmc621a—IWB60699	6B	690.2	18.5	44	Marone et al. 2022
893	QSr_LxM.6B.3	Stem rust	MG5323	Xwmc621a—IWB60699	6B	690.2	16.9	41	Marone et al. 2022
894	QSr_LxM.6B.1	Stem rust	MG5323	IWB8910—IWB60699	6B	693	23.3	68	Marone et al. 2022
895	QSr.ipbb-6B.7	Stem rust	Pamyati Azieva	wsnp_Ku_c43368_50890819—wsnp_Ku_c4910_8793327	6B	695.861	4.7	19.2	Genievskaya et al. 2020
896	/	Stem rust	Juchi	XwPt-5480—XwPt-9532	6B	717.493	2.9	23.5	Bhavani et al. 2011
897	QSr.abr-6DS.1	Stem rust	PI 177906	IWA2338—IWB262	6D	4.66199	9.7-12.6	29.1-34.3	Babiker et al. 2017
898	QSr.spa-6D	Stem rust	AC Cadillac	wPt-664770—wPt-741955	6D	5.10757	39.8	48.8	Singh et al. 2013b
899	OSr.umn.6D	Stem rust	Copio	chr6D_7504260	6D	7.50426	2.6	5	Rauf et al., 2022
900	Qsr.ace-6D1	Stem rust	PI 362698–1	IWB262—IWB6902	6D	7.56344	44.4	80	Zurn et al. 2018
901	QSr.umn-6D	Stem rust	RB07	wsnp_BE445201D_Ta_1_1—TP16823	6D	126.965	3.4	5.4	Bajgain et al. 2015
902	QSr.umn.7A	Stem rust	Apav	chr7A_47772026	7A	47.772	6.3	7	Rauf et al., 2022
903	QSr.ace-7A	Stem rust	PI 192051-1	IWA8390—IWA1805	7A	70.8978	17.88-59.19	45-79	Aoun et al. 2019
904	/	Stem rust	Muu	XwPt-8043—XwPt-2371	7A	314.519	3.5	7.5	Singh et al. 2013a
905	/	Stem rust	PBW343	XwPt-8670—XwPt-744574	7A	394.454	3.2	10.1	Bhavani et al. 2011
906	QSr.sun-7A	Stem rust	HD2009	wPT-4515	7A	448.818	3.0-3.8	7-13	Kaur et al. 2009
907	QSr.ipk-7A.2	Stem rust	Sebatel	Xbarc121—Xgwm984	7A	615.535	3.4	7.3	Haile et al. 2012
908	QSr.abr-7AL	Stem rust	PI 374670	IWB46162—IWB28967	7A	670.942	9.7-21.4	29-54	Babiker et al. 2015
909	Sr22	Stem rust	/	TraesCS7A03G1212700	7A	694.67			Steuernagel et al. 2016
910	Qsr.ace-7A2	Stem rust	PI 362698–1	IWA1517—IWB9275	7A	719.588	15.4	45	Zurn et al. 2018
911	QSr.cnl-7B	Stem rust	Reichenbachii	S7B_677752911—7B_688049535	7B	682.901	2.7	7.2	Megerssa et al. 2022
912	QSr.spa-7B	Stem rust	AC Cadillac	wPt-3939	7B	714.895	8.6	7.1	Singh et al. 2013b
913	QSr-7BL	Stem rust	Thatcher	TA001664-1167	7B	723.3	3.5	3	Zhang et al. 2023
914	QSr.iuy-7B	Stem rust	INIA Tero	snp_7B_113572123—snp_7B_309747559	7B	735	3.7	6.2	Baraibar et al. 2020
915	QSr.ipk-7B	Stem rust	Sebatel	Xgwm146—Xgwm344	7B	743.582	7.3	12.6	Haile et al. 2012
916	QSr-7DS	Stem rust	Parula	Lr34	7D	47.4	3.1	3	Zhang et al. 2023
917	Lr34/Yr18/Sr57	Leaf rust /yellow rust/stem rust	/	TraesCS7D03G0183600	7D	48.94			Krattinger et al. 2009
918	Sr43	Stem rust	/	TraesCS7D03G1219600	7D	618.49			Yu et al. 2023
919	QSr.spa-7D	Stem rust	AC Cadillac	Xwmc273	7D	624.581	4.4	3.8	Singh et al. 2013b
920	/	Stem rust	PBW343	XwPt-1859—XwPt-731810	7D	761.21	3.4	9.3	Bhavani et al. 2011
a The designated or cloned resistance genes were highlighted as the blue.
b The reported names of QTL were collected from corresponding references. "/" indicates that the name was not provided by the literature.
c The physical positions of each QTL were based on IWGSC RefSeq v2.1.
References
Agenbag GM, Pretorius ZA, Boyd LA, Bender CM, MacCormack R, Prins R (2014) High-resolution mapping and new marker development for adult plant stripe rust resistance QTL in the wheat cultivar Kariega. Mol Breeding 34:2005–2020. https://doi.org/10.1007/s11032-014-0158-4
Agenbag GM, Pretorius ZA, Boyd LA, Bender CM, Prins R (2012) Identification of adult plant resistance to stripe rust in the wheat cultivar Cappelle-Desprez. Theor Appl Genet 125:109–120. https://doi.org/10.1007/s00122-012-1819-5
Aoun M, Kolmer JA, Rouse MN, Elias EM, Breiland M, Bulbula WD, Chao S, Acevedo M (2019) Mapping of novel leaf rust and stem rust resistance genes in the Portuguese durum wheat landrace PI 192051. G3-Genes Genom Genet 9:2535–2547. https://doi.org/10.1534/g3.119.400292
Arora S, Steuernagel B, Gaurav K, Chandramohan S, Long Y, Matny O, Johnson R, Enk J, Periyannan S, Singh N, Asyraf Md Hatta M, Athiyannan N, Cheema J, Yu G, Kangara N, Ghosh S, Szabo LJ, Poland J, Bariana H, et al (2019) Resistance gene cloning from a wild crop relative by sequence capture and association genetics. Nat Biotechnol 37:139–143. https://doi.org/10.1038/s41587-018-0007-9
Azzimonti G, Marcel TC, Robert O, Paillard S, Lannou C, Goyeau H (2014) Diversity, specificity and impacts on field epidemics of QTLs involved in components of quantitative resistance in the wheat leaf rust pathosystem. Mol Breeding 34:549–567. https://doi.org/10.1007/s11032-014-0057-8
Babiker EM, Gordon TC, Chao S, Newcomb M, Rouse MN, Jin Y, Wanyera R, Acevedo M, Brown-Guedira G, Williamson S, Bonman JM (2015) Mapping resistance to the Ug99 race group of the stem rust pathogen in a spring wheat landrace. Theor Appl Genet 128:605–612. https://doi.org/10.1007/s00122-015-2456-6
Babiker EM, Gordon TC, Chao S, Rouse MN, Wanyera R, Acevedo M, Brown-Guedira G, Bonman JM (2017) Molecular mapping of stem rust resistance loci effective against the Ug99 race group of the stem rust pathogen and validation of a single nucleotide polymorphism marker linked to stem rust resistance gene Sr28. Phytopathology® 107:208–215. https://doi.org/10.1094/PHYTO-08-16-0294-R
Babiker EM, Gordon TC, Chao S, Rouse MN, Wanyera R, Newcomb M, Brown-Guedira G, Pretorius ZA, Bonman JM (2016) Genetic mapping of resistance to the Ug99 race group of Puccinia graminis f. sp. tritici in a spring wheat landrace CItr 4311. Theor Appl Genet 129:2161–2170. https://doi.org/10.1007/s00122-016-2764-5
Bai B, Li Z, Wang H, Du X, Wu L, Du J, Lan C (2022) Genetic analysis of adult plant resistance to stripe rust in common wheat cultivar “Pascal.” Front Plant Sci 13:918437. https://doi.org/10.3389/fpls.2022.918437
Bai B, Ren Y, Xia X, Du J, Zhou G, Wu L, Zhu H, He Z, Wang C (2012) Mapping of quantitative trait loci for adult plant resistance to stripe rust in German wheat cultivar Ibis. J Integr Agric 11:528–536. https://doi.org/10.1016/S2095-3119(12)60039-2
Bajgain P, Rouse MN, Bhavani S, Anderson JA (2015) QTL mapping of adult plant resistance to Ug99 stem rust in the spring wheat population RB07/MN06113-8. Mol Breeding 35:170. https://doi.org/10.1007/s11032-015-0362-x
Bajgain P, Rouse MN, Tsilo TJ, Macharia GK, Bhavani S, Jin Y, Anderson JA (2016) Nested association mapping of stem rust resistance in wheat using genotyping by sequencing. PLoS One 11:e0155760. https://doi.org/10.1371/journal.pone.0155760
Bansal M, Kaur S, Dhaliwal HS, Bains NS, Bariana HS, Chhuneja P, Bansal UK (2017) Mapping of Aegilops umbellulata -derived leaf rust and stripe rust resistance loci in wheat. Plant Pathol 66:38–44. https://doi.org/10.1111/ppa.12549
Bansal UK, Forrest KL, Hayden MJ, Miah H, Singh D, Bariana HS (2011) Characterisation of a new stripe rust resistance gene Yr47 and its genetic association with the leaf rust resistance gene Lr52. Theor Appl Genet 122:1461–1466. https://doi.org/10.1007/s00122-011-1545-4
Bansal UK, Hayden MJ, Venkata BP, Khanna R, Saini RG, Bariana HS (2008) Genetic mapping of adult plant leaf rust resistance genes Lr48 and Lr49 in common wheat. Theor Appl Genet 117:307–312. https://doi.org/10.1007/s00122-008-0775-6
Bansal UK, Kazi AG, Singh B, Hare RA, Bariana HS (2014) Mapping of durable stripe rust resistance in a durum wheat cultivar Wollaroi. Mol Breeding 33:51–59. https://doi.org/10.1007/s11032-013-9933-x
Baraibar S, García R, Silva P, Lado B, Castro A, Gutiérrez L, Kavanová M, Quincke M, Bhavani S, Randhawa MS, Germán S (2020) QTL mapping of resistance to Ug99 and other stem rust pathogen races in bread wheat. Mol Breeding 40:82. https://doi.org/10.1007/s11032-020-01153-5
Bariana H, Forrest K, Qureshi N, Miah H, Hayden M, Bansal U (2016) Adult plant stripe rust resistance gene Yr71 maps close to Lr24 in chromosome 3D of common wheat. Mol Breeding 36:98. https://doi.org/10.1007/s11032-016-0528-1
Bariana HS, Bansal UK, Schmidt A, Lehmensiek A, Kaur J, Miah H, Howes N, McIntyre CL (2010) Molecular mapping of adult plant stripe rust resistance in wheat and identification of pyramided QTL genotypes. Euphytica 176:251–260. https://doi.org/10.1007/s10681-010-0240-x
Bariana HS, Parry N, Barclay IR, Loughman R, McLean RJ, Shankar M, Wilson RE, Willey NJ, Francki M (2006) Identification and characterization of stripe rust resistance gene Yr34 in common wheat. Theor Appl Genet 112:1143–1148. https://doi.org/10.1007/s00122-006-0216-3
Basnet BR, Singh RP, Ibrahim AMH, Herrera-Foessel SA, Huerta-Espino J, Lan C, Rudd JC (2014) Characterization of Yr54 and other genes associated with adult plant resistance to yellow rust and leaf rust in common wheat Quaiu 3. Mol Breeding 33:385–399. https://doi.org/10.1007/s11032-013-9957-2
Bhavani S, Singh RP (2011) Mapping durable adult plant stem rust resistance to the race Ug99 group in six CIMMYT wheats. 2011 BGRI Tech Work
Bipinraj A, Honrao B, Prashar M, Bhardwaj S, Rao S, Tamhankar S (2011) Validation and identification of molecular markers linked to the leaf rust resistance gene Lr28 in wheat. J Appl Genet 52:171–175. https://doi.org/10.1007/s13353-010-0026-9
Bokore FE, Cuthbert RD, Knox RE, Randhawa HS, Hiebert CW, DePauw RM, Singh AK, Singh A, Sharpe AG, N’Diaye A, Pozniak CJ, McCartney C, Ruan Y, Berraies S, Meyer B, Munro C, Hay A, Ammar K, Huerta-Espino J, et al (2017) Quantitative trait loci for resistance to stripe rust of wheat revealed using global field nurseries and opportunities for stacking resistance genes. Theor Appl Genet 130:2617–2635…
Bokore FE, Knox RE, Cuthbert RD, Pozniak CJ, McCallum BD, N’Diaye A, DePauw RM, Campbell HL, Munro C, Singh A, Hiebert CW, McCartney CA, Sharpe AG, Singh AK, Spaner D, Fowler DB, Ruan Y, Berraies S, Meyer B (2020) Mapping quantitative trait loci associated with leaf rust resistance in five spring wheat populations using single nucleotide polymorphism markers. PLoS One 15:e0230855. https://doi.org…
Bremenkamp‐Barrett B, Faris JD, Fellers JP (2008) Molecular mapping of the leaf rust resistance gene Lr17a in wheat. Crop Sci 48:1124–1128. https://doi.org/10.2135/cropsci2007.07.0379
Buerstmayr M, Matiasch L, Mascher F, Vida G, Ittu M, Robert O, Holdgate S, Flath K, Neumayer A, Buerstmayr H (2014) Mapping of quantitative adult plant field resistance to leaf rust and stripe rust in two European winter wheat populations reveals co-location of three QTL conferring resistance to both rust pathogens. Theor Appl Genet 127:2011–2028. https://doi.org/10.1007/s00122-014-2357-0
Calvo-Salazar V, Singh RP, Huerta-Espino J, Cruz-Izquierdo S, Lobato-Ortiz R, Sandoval-Islas S, Vargas-Hernández M, German S, Silva P, Basnet BR, Lan CX, Herrera-Foessel SA (2015) Genetic analysis of resistance to leaf rust and yellow rust in spring wheat cultivar Kenya Kongoni. Plant Dis 99:1153–1160. https://doi.org/10.1094/PDIS-07-14-0718-RE
Cao X, Zhou J, Gong X, Zhao G, Jia J, Qi X (2012) Identification and validation of a major quantitative trait locus for slow-rusting resistance to stripe rust in Wheat. J Integr Plant Biol 54:330–344. https://doi.org/10.1111/j.1744-7909.2012.01111.x
Carpenter NR, Griffey CA, Malla S, Barnett M, Marshall D, Fountain MO, Murphy JP, Milus E, Johnson J, Buck J, Chao S, Brown‐Guedira GL, Wright E (2017) Identification of quantitative resistance to Puccinia striiformis and Puccina triticinia in the soft red winter wheat cultivar ‘Jamestown.’ Crop Sci 57:2991–3001. https://doi.org/10.2135/cropsci2017.03.0143
Carter AH, Chen XM, Garland-Campbell K, Kidwell KK (2009) Identifying QTL for high-temperature adult-plant resistance to stripe rust (Puccinia striiformis f. sp. tritici) in the spring wheat (Triticum aestivum L.) cultivar ‘Louise.’ Theor Appl Genet 119:1119–1128. https://doi.org/10.1007/s00122-009-1114-2
Case AJ, Naruoka Y, Chen X, Garland-Campbell KA, Zemetra RS, Carter AH (2014) Mapping stripe rust resistance in a Brundage X Coda winter wheat recombinant inbred line population. PLoS One 9:e91758. https://doi.org/10.1371/journal.pone.0091758
Che M, Hiebert CW, McCartney CA, Zhang Z, McCallum BD (2019) Mapping and DNA marker development for Lr33 from the leaf rust resistant line KU168-2. Euphytica 215:29. https://doi.org/10.1007/s10681-019-2343-3
Chemonges M, Herselman L, Pretorius ZA, Maré A, Boshoff WHP (2022) Characterisation of stem rust resistance in the South African winter wheat cultivar PAN 3161. Euphytica 218:139. https://doi.org/10.1007/s10681-022-03087-9
Chen J, Chu C, Souza EJ, Guttieri MJ, Chen X, Xu S, Hole D, Zemetra R (2012) Genome-wide identification of QTL conferring high-temperature adult-plant (HTAP) resistance to stripe rust (Puccinia striiformis f. sp. tritici) in wheat. Mol Breeding 29:791–800. https://doi.org/10.1007/s11032-011-9590-x
Chen S, Rouse MN, Zhang W, Zhang X, Guo Y, Briggs J, Dubcovsky J (2020) Wheat gene Sr60 encodes a protein with two putative kinase domains that confers resistance to stem rust. New Phytol 225:948–959. https://doi.org/10.1111/nph.16169
Cheng B, Gao X, Cao N, Ding Y, Chen T, Zhou Q, Gao Y, Xin Z, Zhang L (2022) QTL mapping for adult plant resistance to wheat stripe rust in M96-5 × Guixie 3 wheat population. J Appl Genet 63:265–279. https://doi.org/10.1007/s13353-022-00686-z
Cheng P, Xu LS, Wang MN, See DR, Chen XM (2014) Molecular mapping of genes Yr64 and Yr65 for stripe rust resistance in hexaploid derivatives of durum wheat accessions PI 331260 and PI 480016. Theor Appl Genet 127:2267–2277. https://doi.org/10.1007/s00122-014-2378-8
Chhuneja P, Kaur S, Goel RK, Dhaliwal HS (2006) Mapping of leaf rust and stripe rust resistance QTLs in bread wheat x synthetic RIL population under Indian field conditions. Indian J Crop Sci 1:49-54.
Christiansen MJ, Feenstra B, Skovgaard IM, Andersen SB (2006) Genetic analysis of resistance to yellow rust in hexaploid wheat using a mixture model for multiple crosses. Theor Appl Genet 112:581–591. https://doi.org/10.1007/s00122-005-0128-7
Christopher MD, Liu S, Hall MD, Marshall DS, Fountain MO, Johnson JW, Milus EA, Garland-Campbell KA, Chen X, Griffey CA (2013a) Identification and mapping of adult-plant stripe rust resistance in soft red winter wheat cultivar ‘USG 3555.’ Plant Breed 132:53–60. https://doi.org/10.1111/pbr.12015
Christopher MD, Liu S, Hall MD, Marshall DS, Fountain MO, Johnson JW, Milus EA, Garland‐Campbell KA, Chen X, Griffey CA (2013b) Identification and mapping of adult plant stripe rust resistance in soft red winter wheat VA00W‐38. Crop Sci 53:871–879. https://doi.org/10.2135/cropsci2012.02.0086
Chu CG, Friesen TL, Xu SS, Faris JD, Kolmer JA (2009) Identification of novel QTLs for seedling and adult plant leaf rust resistance in a wheat doubled haploid population. Theor Appl Genet 119:263–269. https://doi.org/10.1007/s00122-009-1035-0
Cloutier S, McCallum BD, Loutre C, Banks TW, Wicker T, Feuillet C, Keller B, Jordan MC (2007) Leaf rust resistance gene Lr1, isolated from bread wheat (Triticum aestivum L.) is a member of the large psr567 gene family. Plant Mol Biol 65:93–106. https://doi.org/10.1007/s11103-007-9201-8
Cobo N, Pflüger L, Chen X, Dubcovsky J (2018) Mapping QTL for resistance to new virulent races of wheat stripe rust from two Argentinean wheat cultivars. Crop Sci 58:2470–2483. https://doi.org/10.2135/cropsci2018.04.0286
Dadkhodaie NA, Karaoglou H, Wellings CR, Park RF (2011) Mapping genes Lr53 and Yr35 on the short arm of chromosome 6B of common wheat with microsatellite markers and studies of their association with Lr36. Theor Appl Genet 122:479–487. https://doi.org/10.1007/s00122-010-1462-y
Darino MA, Dieguez MJ, Singh D, Ingala LR, Pergolesi MF, Park RF, McIntosh RA, Sacco F (2015) Detection and location of Lr11 and other leaf rust resistance genes in the durably resistant wheat cultivar Buck Poncho. Euphytica 206:135–147. https://doi.org/10.1007/s10681-015-1486-0
Dedryver F, Paillard S, Mallard S, Robert O, Trottet M, Nègre S, Verplancke G, Jahier J (2009) Characterization of genetic components involved in durable resistance to stripe rust in the bread wheat ‘Renan.’ Phytopathology® 99:968–973. https://doi.org/10.1094/PHYTO-99-8-0968
Deng M, Long L, Cheng Y, Yao F, Guan F, Wang Y, Li H, Pu Z, Li W, Jiang Q, Wei Y, Ma J, Kang H, Qi P, Wang J, Zheng Y, Jiang Y, Chen G (2022) Mapping a stable adult-plant stripe rust resistance QTL on chromosome 6AL in Chinese wheat landrace Yibinzhuermai. Crop J 10:1111–1119. https://doi.org/10.1016/j.cj.2021.10.011
Desiderio F, Guerra D, Rubiales D, Piarulli L, Pasquini M, Mastrangelo AM, Simeone R, Blanco A, Cattivelli L, Vale’ G (2014) Identification and mapping of quantitative trait loci for leaf rust resistance derived from a tetraploid wheat Triticum dicoccum accession. Mol Breeding 34:1659–1675. https://doi.org/10.1007/s11032-014-0186-0
Dholakia BB, Rajwade A V., Hosmani P, Khan RR, Chavan S, Reddy DMR, Lagu MD, Bansal UK, Saini RG, Gupta VS (2013) Molecular mapping of leaf rust resistance gene Lr15 in hexaploid wheat. Mol Breeding 31:743–747. https://doi.org/10.1007/s11032-012-9813-9
Dolores Vazquez M, James Peterson C, Riera-Lizarazu O, Chen X, Heesacker A, Ammar K, Crossa J, Mundt CC (2012) Genetic analysis of adult plant, quantitative resistance to stripe rust in wheat cultivar ‘Stephens’ in multi-environment trials. Theor Appl Genet 124:1–11. https://doi.org/10.1007/s00122-011-1681-x
Dong Z, Hegarty JM, Zhang J, Zhang W, Chao S, Chen X, Zhou Y, Dubcovsky J (2017) Validation and characterization of a QTL for adult plant resistance to stripe rust on wheat chromosome arm 6BS (Yr78). Theor Appl Genet 130:2127–2137. https://doi.org/10.1007/s00122-017-2946-9
Du Z, Che M, Li G, Chen J, Quan W, Guo Y, Wang Z, Ren J, Zhang H, Zhang Z (2015) A QTL with major effect on reducing leaf rust severity on the short arm of chromosome 1A of wheat detected across different genetic backgrounds and diverse environments. Theor Appl Genet 128:1579–1594. https://doi.org/10.1007/s00122-015-2533-x
Eriksen L, Afshari F, Christiansen MJ, McIntosh RA, Jahoor A, Wellings CR (2004) Yr32 for resistance to stripe (yellow) rust present in the wheat cultivar Carstens V. Theor Appl Genet 108:576–576. https://doi.org/10.1007/s00122-003-1573-9
Farzand M, Dhariwal R, Hiebert CW, Spaner D, Randhawa HS (2022) QTL mapping for adult plant field resistance to stripe rust in the AAC Cameron/P2711 spring wheat population. Crop Sci 62:1088–1106. https://doi.org/10.1002/csc2.20741
Feng J, Wang M, See DR, Chao S, Zheng Y, Chen X (2018) Characterization of novel gene Yr79 and four additional quantitative trait loci for all-stage and high-temperature adult-plant resistance to stripe rust in spring wheat PI 182103. Phytopathology® 108:737–747. https://doi.org/10.1094/PHYTO-11-17-0375-R
Feng J, Yao F, Wang M, See DR, Chen X (2023) Molecular mapping of Yr85 and comparison with other genes for resistance to stripe rust on wheat chromosome 1B. Plant Dis. https://doi.org/10.1094/PDIS-11-22-2600-RE
Feng J, Zuo LL, Zhang ZY, Lin RM, Cao YY, Xu SC (2011) Quantitative trait loci for temperature-sensitive resistance to Puccinia striiformis f. sp. tritici in wheat cultivar Flinor. Euphytica 178:321–329. https://doi.org/10.1007/s10681-010-0291-z
Gebrewahid TW, Zhang P, Zhou Y, Yan X, Xia X, He Z, Liu D, Li Z (2020a) QTL mapping of adult plant resistance to stripe rust and leaf rust in a Fuyu 3/Zhengzhou 5389 wheat population. Crop J 8:655–665. https://doi.org/10.1016/j.cj.2019.09.013
Gebrewahid TW, Zhou Y, Zhang P, Ren Y, Gao P, Xia X, He Z, Li Z, Liu D (2020b) Mapping of stripe rust and leaf rust resistance quantitative trait loci in the Chinese spring wheat line Mianyang351-15. Phytopathology® 110:1074–1081. https://doi.org/10.1094/PHYTO-08-19-0316-R
Genievskaya Y, Abugalieva S, Rsaliyev A, Yskakova G, Turuspekov Y (2020) QTL mapping for seedling and adult plant resistance to leaf and stem rusts in Pamyati Azieva × Paragon mapping population of bread wheat. Agronomy 10:1285. https://doi.org/10.3390/agronomy10091285
Gessese M, Bariana H, Wong D, Hayden M, Bansal U (2019) Molecular mapping of stripe rust resistance gene Yr81 in a common wheat landrace Aus27430. Plant Dis 103:1166–1171. https://doi.org/10.1094/PDIS-06-18-1055-RE
Getie B, Singh D, Bansal U, Simmonds J, Uauy C, Park RF (2016) Identification and mapping of resistance to stem rust in the European winter wheat cultivars Spark and Rialto. Mol Breeding 36:114. https://doi.org/10.1007/s11032-016-0537-0
Guo Q, Zhang ZJ, Xu YB, Li GH, Feng J, Zhou Y (2008) Quantitative trait loci for high-temperature adult-plant and slow-rusting resistance to Puccinia striiformis f. sp. tritici in wheat cultivars. Phytopathology® 98:803–809. https://doi.org/10.1094/PHYTO-98-7-0803
Gupta SK, Charpe A, Prabhu KV, Haque QMR (2006) Identification and validation of molecular markers linked to the leaf rust resistance gene Lr19 in wheat. Theor Appl Genet 113:1027–1036. https://doi.org/10.1007/s00122-006-0362-7
Haile JK, Nachit MM, Hammer K, Badebo A, Röder MS (2012) QTL mapping of resistance to race Ug99 of Puccinia graminis f. sp. tritici in durum wheat (Triticum durum Desf.). Mol Breeding 30:1479–1493. https://doi.org/10.1007/s11032-012-9734-7
Hao Y, Chen Z, Wang Y, Bland D, Buck J, Brown-Guedira G, Johnson J (2011) Characterization of a major QTL for adult plant resistance to stripe rust in US soft red winter wheat. Theor Appl Genet 123:1401–1411. https://doi.org/10.1007/s00122-011-1675-8
Helguera M, Khan IA, Dubcovsky J (2000) Development of PCR markers for the wheat leaf rust resistance gene Lr47. Theor Appl Genet 100:1137–1143. https://doi.org/10.1007/s001220051397
Herrera-Foessel SA, Huerta-Espino J, Calvo-Salazar V, Lan CX, Singh RP (2014) Lr72 confers resistance to leaf rust in durum wheat cultivar Atil C2000. Plant Dis 98:631–635. https://doi.org/10.1094/PDIS-07-13-0741-RE
Herrera-Foessel SA, Lagudah ES, Huerta-Espino J, Hayden MJ, Bariana HS, Singh D, Singh RP (2011) New slow-rusting leaf rust and stripe rust resistance genes Lr67 and Yr46 in wheat are pleiotropic or closely linked. Theor Appl Genet 122:239–249. https://doi.org/10.1007/s00122-010-1439-x
Herrera-Foessel SA, Singh RP, Huerta-Espino J, Rosewarne GM, Periyannan SK, Viccars L, Calvo-Salazar V, Lan C, Lagudah ES (2012) Lr68: a new gene conferring slow rusting resistance to leaf rust in wheat. Theor Appl Genet 124:1475–1486. https://doi.org/10.1007/s00122-012-1802-1
Herrera-Foessel SA, Singh RP, Huerta-Espino J, William HM, Djurle A, Yuen J (2008) Molecular mapping of a leaf rust resistance gene on the short arm of chromosome 6B of durum wheat. Plant Dis 92:1650–1654. https://doi.org/10.1094/PDIS-92-12-1650
Herrera-Foessel SA, Singh RP, Lan CX, Huerta-Espino J, Calvo-Salazar V, Bansal UK, Bariana HS, Lagudah ES (2015) Yr60, a gene conferring moderate resistance to stripe rust in wheat. Plant Dis 99:508–511. https://doi.org/10.1094/PDIS-08-14-0796-RE
Hewitt T, Zhang J, Huang L, Upadhyaya N, Li J, Park R, Hoxha S, McIntosh R, Lagudah E, Zhang P (2021) Wheat leaf rust resistance gene Lr13 is a specific Ne2 allele for hybrid necrosis. Mol Plant 14:1025–1028. https://doi.org/10.1016/j.molp.2021.05.010
Heyns I (2011) Derivation and characterization of recombinants of the Lr54/Yr37 translocation in common wheat. Open Plant Sci J 5:1–8. https://doi.org/10.2174/1874294701105011001
Hiebert C, Thomas J, McCallum B (2005) Locating the broad-spectrum wheat leaf rust resistance gene Lr52 (LrW) to chromosome 5B by a new cytogenetic method. Theor Appl Genet 110:1453–1457. https://doi.org/10.1007/s00122-005-1978-8
Hiebert CW, McCallum BD, Thomas JB (2014) Lr70, a new gene for leaf rust resistance mapped in common wheat accession KU3198. Theor Appl Genet 127:2005–2009. https://doi.org/10.1007/s00122-014-2356-1
Hiebert CW, Thomas JB, McCallum BD, Somers DJ (2008) Genetic mapping of the wheat leaf rust resistance gene Lr60 (LrW2). Crop Sci 48:1020. https://doi.org/10.2135/cropsci2007.08.0480
Hou L, Chen X, Wang M, See DR, Chao S, Bulli P, Jing J (2015) Mapping a large number of QTL for durable resistance to stripe rust in winter wheat Druchamp using SSR and SNP markers. PLoS One 10:e0126794. https://doi.org/10.1371/journal.pone.0126794
Hou S, Wu F, Wang Z, Yan N, Chen H, Li H, Yang P, Zhang Y, Li C, Lin Y, Ma J, Huang L, Liu Y (2023) Mapping stripe rust resistance QTL in ‘N2496’, a synthetic hexaploid wheat derivative. Plant Dis 107:443–449. https://doi.org/10.1094/PDIS-07-22-1518-RE
Huang L, Brooks SA, Li W, Fellers JP, Trick HN, Gill BS (2003) Map-based cloning of leaf rust resistance gene Lr21 from the large and polyploid genome of bread wheat. Genetics 164:655–664. https://doi.org/10.1093/genetics/164.2.655
Huang S, Liu S, Zhang Y, Xie Y, Wang X, Jiao H, Wu S, Zeng Q, Wang Q, Singh RP, Bhavani S, Kang Z, Wang C, Han D, Wu J (2021) Genome-wide wheat 55K SNP-based mapping of stripe rust resistance loci in wheat cultivar Shaannong 33 and their alleles frequencies in current Chinese wheat cultivars and breeding lines. Plant Dis 105:1048–1056. https://doi.org/10.1094/PDIS-07-20-1516-RE
Huang S, Wu J, Wang X, Mu J, Xu Z, Zeng Q, Liu S, Wang Q, Kang Z, Han D (2019) Utilization of the genomewide wheat 55K SNP array for genetic analysis of stripe rust resistance in common wheat line P9936. Phytopathology® 109:819–827. https://doi.org/10.1094/PHYTO-10-18-0388-R
Huang S, Zhang Y, Ren H, Li X, Zhang X, Zhang Z, Zhang C, Liu S, Wang X, Zeng Q, Wang Q, Singh RP, Bhavani S, Wu J, Han D, Kang Z (2022) Epistatic interaction effect between chromosome 1BL (Yr29) and a novel locus on 2AL facilitating resistance to stripe rust in Chinese wheat Changwu 357-9. Theor Appl Genet 135:2501–2513. https://doi.org/10.1007/s00122-022-04133-9
Kaur J, Bansal UK, Khanna R, Saini RG, Bariana HS (2009) Molecular mapping of stem rust resistance in HD2009/WL711 recombinant inbred line population. Int J Plant Breed 3:28–33.
Klymiuk V, Chawla HS, Wiebe K, Ens J, Fatiukha A, Govta L, Fahima T, Pozniak CJ (2022) Discovery of stripe rust resistance with incomplete dominance in wild emmer wheat using bulked segregant analysis sequencing. Commun Biol 5:826. https://doi.org/10.1038/s42003-022-03773-3
Klymiuk V, Yaniv E, Huang L, Raats D, Fatiukha A, Chen S, Feng L, Frenkel Z, Krugman T, Lidzbarsky G, Chang W, Jääskeläinen MJ, Schudoma C, Paulin L, Laine P, Bariana H, Sela H, Saleem K, Sørensen CK, et al (2018) Cloning of the wheat Yr15 resistance gene sheds light on the plant tandem kinase-pseudokinase family. Nat Commun 9:3735. https://doi.org/10.1038/s41467-018-06138-9
Kolmer JA (2015a) A QTL on chromosome 5BL in wheat enhances leaf rust resistance of Lr46. Mol Breeding 35:74. https://doi.org/10.1007/s11032-015-0274-9
Kolmer JA (2015b) Leaf rust resistance in wheat line RL6062 is an allele at the Lr3 locus. Crop Sci 55:2186–2190. https://doi.org/10.2135/cropsci2015.01.0031
Kolmer JA, Anderson JA, Flor JM (2010) Chromosome location, linkage with simple sequence repeat markers, and leaf rust resistance conditioned by gene Lr63 in wheat. Crop Sci 50:2392–2395. https://doi.org/10.2135/cropsci2010.01.0005
Kolmer JA, Bernardo A, Bai G, Hayden MJ, Anderson JA (2019) Thatcher wheat line RL6149 carries Lr64 and a second leaf rust resistance gene on chromosome 1DS. Theor Appl Genet 132:2809–2814. https://doi.org/10.1007/s00122-019-03389-y
Kolmer JA, Bernardo A, Bai G, Hayden MJ, Chao S (2018) Adult plant leaf rust resistance derived from Toropi wheat is conditioned by Lr78 and three minor QTL. Phytopathology® 108:246–253. https://doi.org/10.1094/PHYTO-07-17-0254-R
Kolmer JA, Garvin DF, Jin Y (2011) Expression of a Thatcher wheat adult plant stem rust resistance QTL on chromosome arm 2BL is enhanced by Lr34. Crop Sci 51:526–533. https://doi.org/10.2135/cropsci2010.06.0381
Kolmer JA, Turner MK, Rouse MN, Anderson JA (2021) Adult plant leaf rust resistance in AC Taber wheat maps to chromosomes 2BS and 3BS. Phytopathology® 111:380–385. https://doi.org/10.1094/PHYTO-03-20-0074-R
Kolodziej MC, Singla J, Sánchez-Martín J, Zbinden H, Šimková H, Karafiátová M, Doležel J, Gronnier J, Poretti M, Glauser G, Zhu W, Köster P, Zipfel C, Wicker T, Krattinger SG, Keller B (2021) A membrane-bound ankyrin repeat protein confers race-specific leaf rust disease resistance in wheat. Nat Commun 12:956. https://doi.org/10.1038/s41467-020-20777-x
Kosgey ZC, Edae EA, Dill-Macky R, Jin Y, Bulbula WD, Gemechu A, Macharia G, Bhavani S, Randhawa MS, Rouse MN (2021) Mapping and validation of stem rust resistance loci in spring wheat line CI 14275. Front Plant Sci 11: 609659. https://doi.org/10.3389/fpls.2020.609659
Krattinger SG, Lagudah ES, Spielmeyer W, Singh RP, Huerta-Espino J, McFadden H, Bossolini E, Selter LL, Keller B (2009) A putative ABC transporter confers durable resistance to multiple fungal pathogens in wheat. Science 323:1360–1363. https://doi.org/10.1126/science.1166453
Kthiri D, Loladze A, N’Diaye A, Nilsen KT, Walkowiak S, Dreisigacker S, Ammar K, Pozniak CJ (2019) Mapping of genetic loci conferring resistance to leaf rust from three globally resistant durum wheat sources. Front Plant Sci 10: 1247. https://doi.org/10.3389/fpls.2019.01247
Kumar S, Bhardwaj SC, Gangwar OP, Sharma A, Qureshi N, Kumaran V V., Khan H, Prasad P, Miah H, Singh GP, Sharma K, Verma H, Forrest KL, Trethowan RM, Bariana HS, Bansal UK (2021a) Lr80: A new and widely effective source of leaf rust resistance of wheat for enhancing diversity of resistance among modern cultivars. Theor Appl Genet 134:849–858. https://doi.org/10.1007/s00122-020-03735-5
Kumar S, Fetch TG, Knox RE, Singh AK, Clarke JM, Depauw RM, Cuthbert RD, Campbell HL, Singh D, Bhavani S, Pozniak CJ, Meyer B, Clarke FR (2021b) Mapping of Ug99 stem rust resistance in Canadian durum wheat. Can J Plant Pathol 43:599–611. https://doi.org/10.1080/07060661.2020.1843073
Kuraparthy V, Chhuneja P, Dhaliwal HS, Kaur S, Bowden RL, Gill BS (2007) Characterization and mapping of cryptic alien introgression from Aegilops geniculata with new leaf rust and stripe rust resistance genes Lr57 and Yr40 in wheat. Theor Appl Genet 114:1379–1389. https://doi.org/10.1007/s00122-007-0524-2
Lan C, Hale IL, Herrera-Foessel SA, Basnet BR, Randhawa MS, Huerta-Espino J, Dubcovsky J, Singh RP (2017) Characterization and mapping of leaf rust and stripe rust resistance loci in hexaploid wheat lines UC1110 and PI610750 under Mexican environments. Front Plant Sci 8: 1450. https://doi.org/10.3389/fpls.2017.01450
Lan C, Rosewarne GM, Singh RP, Herrera-Foessel SA, Huerta-Espino J, Basnet BR, Zhang Y, Yang E (2014) QTL characterization of resistance to leaf rust and stripe rust in the spring wheat line Francolin#1. Mol Breeding 34:789–803. https://doi.org/10.1007/s11032-014-0075-6
Lan C, Zhang Y, Herrera-Foessel SA, Basnet BR, Huerta-Espino J, Lagudah ES, Singh RP (2015) Identification and characterization of pleiotropic and co-located resistance loci to leaf rust and stripe rust in bread wheat cultivar Sujata. Theor Appl Genet 128:549–561. https://doi.org/10.1007/s00122-015-2454-8
Li C, Wang Z, Li C, Bowden R, Bai G, Li C, Li C, Su Z, Carver BF (2017a) Mapping of quantitative trait loci for leaf rust resistance in the wheat population Ning7840 × Clark. Plant Dis 101:1974–1979. https://doi.org/10.1094/PDIS-12-16-1743-RE
Li H, Wang Q, Xu L, Mu J, Wu J, Zeng Q, Yu S, Huang L, Han D, Kang Z (2017b) Rapid identification of a major effect QTL conferring adult plant resistance to stripe rust in wheat cultivar Yaco“S.” Euphytica 213:124. https://doi.org/10.1007/s10681-017-1912-6
Li Z, Yuan C, Herrera-Foessel SA, Randhawa MS, Huerta-Espino J, Liu D, Dreisigacker S, Singh RP, Lan C (2020) Four consistent loci confer adult plant resistance to leaf rust in the durum wheat lines Heller#1 and Dunkler. Phytopathology® 110:892–899. https://doi.org/10.1094/PHYTO-09-19-0348-R
Lin F, Chen XM (2009) Quantitative trait loci for non-race-specific, high-temperature adult-plant resistance to stripe rust in wheat cultivar Express. Theor Appl Genet 118:631–642. https://doi.org/10.1007/s00122-008-0894-0
Lin G, Chen H, Tian B, Sehgal SK, Singh L, Xie J, Rawat N, Juliana P, Singh N, Shrestha S, Wilson DL, Shult H, Lee H, Schoen AW, Tiwari VK, Singh RP, Guttieri MJ, Trick HN, Poland J, et al (2022) Cloning of the broadly effective wheat leaf rust resistance gene Lr42 transferred from Aegilops tauschii. Nat Commun 13:3044. https://doi.org/10.1038/s41467-022-30784-9
Lin X, N’Diaye A, Walkowiak S, Nilsen KT, Cory AT, Haile J, Kutcher HR, Ammar K, Loladze A, Huerta-Espino J, Clarke JM, Ruan Y, Knox R, Fobert P, Sharpe AG, Pozniak CJ (2018) Genetic analysis of resistance to stripe rust in durum wheat (Triticum turgidum L. var. durum). PLoS One 13:e0203283. https://doi.org/10.1371/journal.pone.0203283
Liu D, Yuan C, Singh RP, Randhawa MS, Bhavani S, Kumar U, Huerta-Espino J, Lagudah E, Lan C (2022) Stripe rust and leaf rust resistance in CIMMYT wheat line “Mucuy” is conferred by combinations of race-specific and adult-plant resistance loci. Front Plant Sci 13: 880138. https://doi.org/10.3389/fpls.2022.880138
Liu J, Chang Z, Zhang X, Yang Z, Li X, Jia J, Zhan H, Guo H, Wang J (2013) Putative Thinopyrum intermedium-derived stripe rust resistance gene Yr50 maps on wheat chromosome arm 4BL. Theor Appl Genet 126:265–274. https://doi.org/10.1007/s00122-012-1979-3
Liu L, Wang M, Feng J, See DR, Chen X (2019a) Whole-genome mapping of stripe rust resistance quantitative trait loci and race specificity related to resistance reduction in winter wheat cultivar Eltan. Phytopathology® 109:1226–1235. https://doi.org/10.1094/PHYTO-10-18-0385-R
Liu L, Yuan C, Wang M, See DR, Chen X (2020a) Mapping quantitative trait loci for high-temperature adult-plant resistance to stripe rust in spring wheat PI 197734 using a doubled haploid population and genotyping by multiplexed sequencing. Front Plant Sci 11: 596962. https://doi.org/10.3389/fpls.2020.596962
Liu L, Yuan CY, Wang MN, See DR, Zemetra RS, Chen XM (2019b) QTL analysis of durable stripe rust resistance in the north American winter wheat cultivar Skiles. Theor Appl Genet 132:1677–1691. https://doi.org/10.1007/s00122-019-03307-2
Liu S, Huang S, Zeng Q, Wang X, Yu R, Wang Q, Singh RP, Bhavani S, Kang Z, Wu J, Han D (2021) Refined mapping of stripe rust resistance gene YrP10090 within a desirable haplotype for wheat improvement on chromosome 6A. Theor Appl Genet 134:2005–2021. https://doi.org/10.1007/s00122-021-03801-6
Liu S, Liu D, Zhang C, et al. (2023) Slow stripe rusting in Chinese wheat Jimai 44 conferred by Yr29 in combination with a major QTL on chromosome arm 6AL. Theor Appl Genet 136:175. https://doi.org/10.1007/s00122-023-04420-z
Liu S, Wang X, Zhang Y, Jin Y, Xia Z, Xiang M, Huang S, Qiao L, Zheng W, Zeng Q, Wang Q, Yu R, Singh RP, Bhavani S, Kang Z, Han D, Wang C, Wu J (2022b) Enhanced stripe rust resistance obtained by combining Yr30 with a widely dispersed, consistent QTL on chromosome arm 4BL. Theor Appl Genet 135:351–365. https://doi.org/10.1007/s00122-021-03970-4
Liu Y, Qie Y, Li X, Wang M, Chen X (2020b) Genome-wide mapping of quantitative trait loci conferring all-stage and high-temperature adult-plant resistance to stripe rust in spring wheat landrace PI 181410. Int J Mol Sci 21:478. https://doi.org/10.3390/ijms21020478
Long L, Yao F, Guan F, Cheng Y, Duan L, Zhao X, Li H, Pu Z, Li W, Jiang Q, Wei Y, Ma J, Kang H, Dai S, Qi P, Xu Q, Deng M, Zheng Y, Jiang Y, et al (2021) A stable quantitative trait locus on chromosome 5BL combined with Yr18 conferring high-level adult plant resistance to stripe rust in Chinese wheat landrace Anyuehong. Phytopathology® 111:1594–1601. https://doi.org/10.1094/PHYTO-10-20-0465-R
Lowe I, Jankuloski L, Chao S, Chen X, See D, Dubcovsky J (2011) Mapping and validation of QTL which confer partial resistance to broadly virulent post-2000 north American races of stripe rust in hexaploid wheat. Theor Appl Genet 123:143–157. https://doi.org/10.1007/s00122-011-1573-0
Lu Y, Lan C, Liang S, Zhou X, Liu D, Zhou G, Lu Q, Jing J, Wang M, Xia X, He Z (2009) QTL mapping for adult-plant resistance to stripe rust in Italian common wheat cultivars Libellula and Strampelli. Theor Appl Genet 119:1349–1359. https://doi.org/10.1007/s00122-009-1139-6
Lu Y, Wang M, Chen X, See D, Chao S, Jing J (2014) Mapping of Yr62 and a small-effect QTL for high-temperature adult-plant resistance to stripe rust in spring wheat PI 192252. Theor Appl Genet 127:1449–1459. https://doi.org/10.1007/s00122-014-2312-0
Luo PG, Ren ZL, Zhang HQ, Zhang HY (2005) Identification, chromosome location, and diagnostic markers for a new gene (YrCN19) for resistance to wheat stripe rust. Phytopathology® 95:1266–1270. https://doi.org/10.1094/PHYTO-95-1266
Ma J, Qin N, Cai B, Chen G, Ding P, Zhang H, Yang C, Huang L, Mu Y, Tang H, Liu Y, Wang J, Qi P, Jiang Q, Zheng Y, Liu C, Lan X, Wei Y (2019) Identification and validation of a novel major QTL for all-stage stripe rust resistance on 1BL in the winter wheat line 20828. Theor Appl Genet 132:1363–1373. https://doi.org/10.1007/s00122-019-03283-7
Maccaferri M, Mantovani P, Tuberosa R, DeAmbrogio E, Giuliani S, Demontis A, Massi A, Sanguineti MC (2008) A major QTL for durable leaf rust resistance widely exploited in durum wheat breeding programs maps on the distal region of chromosome arm 7BL. Theor Appl Genet 117:1225–1240. https://doi.org/10.1007/s00122-008-0857-5
Mago R, Chen C, Xia X, Whan A, Forrest K, Basnet BR, Perera G, Chandramohan S, Randhawa M, Hayden M, Bansal U, Huerta-Espino J, Singh RP, Bariana H, Lagudah E (2022) Adult plant stem rust resistance in durum wheat Glossy Huguenot: mapping, marker development and validation. Theor Appl Genet 135:1541–1550. https://doi.org/10.1007/s00122-022-04052-9
Mago R, Zhang P, Vautrin S, Šimková H, Bansal U, Luo M-C, Rouse M, Karaoglu H, Periyannan S, Kolmer J, Jin Y, Ayliffe MA, Bariana H, Park RF, McIntosh R, Doležel J, Bergès H, Spielmeyer W, Lagudah ES, et al (2015) The wheat Sr50 gene reveals rich diversity at a cereal disease resistance locus. Nat Plants 1:15186. https://doi.org/10.1038/nplants.2015.186
Mallard S, Gaudet D, Aldeia A, Abelard C, Besnard AL, Sourdille P, Dedryver F (2005) Genetic analysis of durable resistance to yellow rust in bread wheat. Theor Appl Genet 110:1401–1409. https://doi.org/10.1007/s00122-005-1954-3
Marais F, Marais A, McCallum B, Pretorius Z (2009) Transfer of leaf rust and stripe rust resistance genes Lr62 and Yr42 from Aegilops neglecta Req. ex Bertol. to common wheat. Crop Sci 49:871–879. https://doi.org/10.2135/cropsci2008.06.0317
Marais GF, Badenhorst PE, Eksteen A, Pretorius ZA (2010a) Reduction of Aegilops sharonensis chromatin associated with resistance genes Lr56 and Yr38 in wheat. Euphytica 171:15–22. https://doi.org/10.1007/s10681-009-9973-9
Marais GF, Bekker TA, Eksteen A, McCallum B, Fetch T, Marais AS (2010b) Attempts to remove gametocidal genes co-transferred to common wheat with rust resistance from Aegilops speltoides. Euphytica 171:71–85. https://doi.org/10.1007/s10681-009-9996-2
Marais GF, Pretorius ZA, Wellings CR, McCallum B, Marais AS (2005) Leaf rust and stripe rust resistance genes transferred to common wheat from Triticum dicoccoides. Euphytica 143:115–123. https://doi.org/10.1007/s10681-005-2911-6
Marchal C, Zhang J, Zhang P, Fenwick P, Steuernagel B, Adamski NM, Boyd L, McIntosh R, Wulff BBH, Berry S, Lagudah E, Uauy C (2018) BED-domain-containing immune receptors confer diverse resistance spectra to yellow rust. Nat Plants 4:662–668. https://doi.org/10.1038/s41477-018-0236-4
Marone D, Mazzucotelli E, Matny O, Desiderio F, Sciara G, Maccaferri M, Marcotuli I, Gadaleta A, Steffenson B, Mastrangelo AM (2022) QTL mapping of stem rust resistance in populations of durum wheat. Genes (Basel) 13:1793. https://doi.org/10.3390/genes13101793
McCartney CA, Somers DJ, McCallum BD, Thomas J, Humphreys DG, Menzies JG, Brown PD (2005) Microsatellite tagging of the leaf rust resistance gene Lr16 on wheat chromosome 2BSc. Mol Breeding 15:329–337. https://doi.org/10.1007/s11032-004-5948-7
Mebrate SA, Oerke EC, Dehne HW, Pillen K (2008) Mapping of the leaf rust resistance gene Lr38 on wheat chromosome arm 6DL using SSR markers. Euphytica 162:457–466. https://doi.org/10.1007/s10681-007-9615-z
Megerssa SH, Ammar K, Acevedo M, Bergstrom GC, Dreisigacker S, Randhawa M, Brown-Guedira G, Ward B, Sorrells ME (2022) QTL mapping of seedling and field resistance to stem rust in DAKIYE/Reichenbachii durum wheat population. PLoS One 17:e0273993. https://doi.org/10.1371/journal.pone.0273993
Melichar JPE, Berry S, Newell C, MacCormack R, Boyd LA (2008) QTL identification and microphenotype characterisation of the developmentally regulated yellow rust resistance in the UK wheat cultivar Guardian. Theor Appl Genet 117:391–399. https://doi.org/10.1007/s00122-008-0783-6
Messmer MM, Seyfarth R, Keller M, Schachermayr G, Winzeler M, Zanetti S, Feuillet C, Keller B (2000) Genetic analysis of durable leaf rust resistance in winter wheat. Theor Appl Genet 100:419–431. https://doi.org/10.1007/s001220050055
Moore JW, Herrera-Foessel S, Lan C, Schnippenkoetter W, Ayliffe M, Huerta-Espino J, Lillemo M, Viccars L, Milne R, Periyannan S, Kong X, Spielmeyer W, Talbot M, Bariana H, Patrick JW, Dodds P, Singh R, Lagudah E (2015) A recently evolved hexose transporter variant confers resistance to multiple pathogens in wheat. Nat Genet 47:1494–1498. https://doi.org/10.1038/ng.3439
Mu J, Huang S, Liu S, Zeng Q, Dai M, Wang Q, Wu J, Yu S, Kang Z, Han D (2019) Genetic architecture of wheat stripe rust resistance revealed by combining QTL mapping using SNP-based genetic maps and bulked segregant analysis. Theor Appl Genet 132:443–455. https://doi.org/10.1007/s00122-018-3231-2
Naik BK, Vinod, Sharma JB, Sivasamy M, Prabhu K V., Tomar RS, Tomar SMS (2015) Molecular mapping and validation of the microsatellite markers linked to the Secale cereale-derived leaf rust resistance gene Lr45 in wheat. Mol Breeding 35:61. https://doi.org/10.1007/s11032-015-0234-4
Naz AA, Kunert A, Lind V, Pillen K, Léon J (2008) AB-QTL analysis in winter wheat: II. Genetic analysis of seedling and field resistance against leaf rust in a wheat advanced backcross population. Theor Appl Genet 116:1095–1104. https://doi.org/10.1007/s00122-008-0738-y
Njau PN, Bhavani S, Huerta-Espino J, Keller B, Singh RP (2013) Identification of QTL associated with durable adult plant resistance to stem rust race Ug99 in wheat cultivar ‘Pavon 76.’ Euphytica 190:33–44. https://doi.org/10.1007/s10681-012-0763-4
Paillard S, Trotoux-Verplancke G, Perretant M-R, Mohamadi F, Leconte M, Coëdel S, de Vallavieille-Pope C, Dedryver F (2012) Durable resistance to stripe rust is due to three specific resistance genes in French bread wheat cultivar Apache. Theor Appl Genet 125:955–965. https://doi.org/10.1007/s00122-012-1885-8
Pakeerathan K, Bariana H, Qureshi N, Wong D, Hayden M, Bansal U (2019) Identification of a new source of stripe rust resistance Yr82 in wheat. Theor Appl Genet 132:3169–3176. https://doi.org/10.1007/s00122-019-03416-y
Pang Y, Liu C, Lin M, Ni F, Li W, Cai J, Zhang Z, Zhu H, Liu J, Wu J, Bai G, Liu S (2022) Mapping QTL for adult-plant resistance to stripe rust in a Chinese wheat landrace. Int J Mol Sci 23:9662. https://doi.org/10.3390/ijms23179662
Periyannan S, Moore J, Ayliffe M, Bansal U, Wang X, Huang L, Deal K, Luo M, Kong X, Bariana H, Mago R, McIntosh R, Dodds P, Dvorak J, Lagudah E (2013) The gene Sr33, an ortholog of barley Mla genes, encodes resistance to wheat stem rust race Ug99. Science 341:786–788. https://doi.org/10.1126/science.1239028
Pietrusińska A, Tyrka M (2021) Linkage of Lr55 wheat leaf rust resistance gene with microsatellite and DArT-based markers. Physiol Mol Plant Pathol 115:101674. https://doi.org/10.1016/j.pmpp.2021.101674
Ponce-Molina LJ, Huerta-Espino J, Singh RP, Basnet BR, Alvarado G, Randhawa MS, Lan CX, Aguilar-Rincón VH, Lobato-Ortiz R, García-Zavala JJ (2018) Characterization of leaf rust and stripe rust resistance in spring wheat ‘Chilero.’ Plant Dis 102:421–427. https://doi.org/10.1094/PDIS-11-16-1545-RE
Pourkhorshid Z, Dadkhodaie A, Niazi A (2022) Molecular mapping of the Aegilops speltoides-derived leaf rust resistance gene Lr36 in common wheat (Triticum aestivum). Euphytica 218:26. https://doi.org/10.1007/s10681-022-02975-4
Powell NM, Lewis CM, Berry ST, MacCormack R, Boyd LA (2013) Stripe rust resistance genes in the UK winter wheat cultivar Claire. Theor Appl Genet 126:1599–1612. https://doi.org/10.1007/s00122-013-2077-x
Pretorius ZA, Lan CX, Prins R, Knight V, McLaren NW, Singh RP, Bender CM, Kloppers FJ (2017) Application of remote sensing to identify adult plant resistance loci to stripe rust in two bread wheat mapping populations. Precis Agric 18:411–428. https://doi.org/10.1007/s11119-016-9461-x
Prins R, Dreisigacker S, Pretorius Z, van Schalkwyk H, Wessels E, Smit C, Bender C, Singh D, Boyd LA (2016) Stem rust resistance in a geographically diverse collection of spring wheat lines collected from across Africa. Front Plant Sci 7:973. https://doi.org/10.3389/fpls.2016.00973
Prins R, Pretorius ZA, Bender CM, Lehmensiek A (2011) QTL mapping of stripe, leaf and stem rust resistance genes in a Kariega × Avocet S doubled haploid wheat population. Mol Breeding 27:259–270. https://doi.org/10.1007/s11032-010-9428-y
Qi A, Zhang P, Zhou Y, Yao Z, Li Z, Liu D (2016) Mapping of QTL conferring leaf rust resistance in Chinese wheat lines W014204 and Fuyu 3 at adult plant stage. J Integr Agric 15:18–28. https://doi.org/10.1016/S2095-3119(14)60974-6
Ramburan VP, Pretorius ZA, Louw JH, Boyd LA, Smith PH, Boshoff WHP, Prins R (2004) A genetic analysis of adult plant resistance to stripe rust in the wheat cultivar Kariega. Theor Appl Genet 108:1426–1433. https://doi.org/10.1007/s00122-003-1567-7
Randhawa MS, Bariana HS, Mago R, Bansal UK (2015) Mapping of a new stripe rust resistance locus Yr57 on chromosome 3BS of wheat. Mol Breeding 35:65. https://doi.org/10.1007/s11032-015-0270-0
Rauf Y, Bajgain P, Rouse MN, Khanzada KA, Bhavani S, Huerta-Espino J, Singh RP, Imtiaz M, Anderson JA (2022) Molecular characterization of genomic regions for adult plant resistance to stem rust in a spring wheat mapping population. Plant Dis 106:439–450. https://doi.org/10.1094/PDIS-03-21-0672-RE
Ren RS, Wang MN, Chen XM, Zhang ZJ (2012a) Characterization and molecular mapping of Yr52 for high-temperature adult-plant resistance to stripe rust in spring wheat germplasm PI 183527. Theor Appl Genet 125:847–857. https://doi.org/10.1007/s00122-012-1877-8
Ren Y, He Z, Li J, Lillemo M, Wu L, Bai B, Lu Q, Zhu H, Zhou G, Du J, Lu Q, Xia X (2012b) QTL mapping of adult-plant resistance to stripe rust in a population derived from common wheat cultivars Naxos and Shanghai 3/Catbird. Theor Appl Genet 125:1211–1221. https://doi.org/10.1007/s00122-012-1907-6
Ren Y, Li Z, He Z, Wu L, Bai B, Lan C, Wang C, Zhou G, Zhu H, Xia X (2012c) QTL mapping of adult-plant resistances to stripe rust and leaf rust in Chinese wheat cultivar Bainong 64. Theor Appl Genet 125:1253–1262. https://doi.org/10.1007/s00122-012-1910-y
Rollar S, Serfling A, Geyer M, Hartl L, Mohler V, Ordon F (2021) QTL mapping of adult plant and seedling resistance to leaf rust (Puccinia triticina Eriks.) in a multiparent advanced generation intercross (MAGIC) wheat population. Theor Appl Genet 134:37–51. https://doi.org/10.1007/s00122-020-03657-2
Rosa SB, Zanella CM, Hiebert CW, Brûlé-Babel AL, Randhawa HS, Shorter S, Boyd LA, McCallum BD (2019) Genetic characterization of leaf and stripe rust resistance in the Brazilian wheat cultivar Toropi. Phytopathology® 109:1760–1768. https://doi.org/10.1094/PHYTO-05-19-0159-R
Rosewarne GM, Li ZF, Singh RP, Yang EN, Herrera-Foessel SA, Huerta-Espino J (2015) Different QTLs are associated with leaf rust resistance in wheat between China and Mexico. Mol Breeding 35:127. https://doi.org/10.1007/s11032-015-0317-2
Rosewarne GM, Singh RP, Huerta-Espino J, Herrera-Foessel SA, Forrest KL, Hayden MJ, Rebetzke GJ (2012) Analysis of leaf and stripe rust severities reveals pathotype changes and multiple minor QTLs associated with resistance in an Avocet × Pastor wheat population. Theor Appl Genet 124:1283–1294. https://doi.org/10.1007/s00122-012-1786-x
Rouse MN, Talbert LE, Singh D, Sherman JD (2014) Complementary epistasis involving Sr12 explains adult plant resistance to stem rust in Thatcher wheat (Triticum aestivum L.). Theor Appl Genet 127:1549–1559. https://doi.org/10.1007/s00122-014-2319-6
Sadeghabad AA, Dadkhodaie A, Heidari B, Razi H, Mostowfizadeh-Ghalamfarsa R (2017) Microsatellite markers for the Triticum timopheevi-derived leaf rust resistance gene Lr18 on wheat 5BL chromosome. Breed Sci 67:129–134. https://doi.org/10.1270/jsbbs.16148
Saini J, Faris JD, Zhang Q, Rouse MN, Jin Y, Long Y, Klindworth DL, Elias EM, McClean PE, Edwards MC, Xu SS (2018) Identification, mapping, and marker development of stem rust resistance genes in durum wheat ‘Lebsock.’ Mol Breeding 38:77. https://doi.org/10.1007/s11032-018-0833-y
Saintenac C, Zhang W, Salcedo A, Rouse MN, Trick HN, Akhunov E, Dubcovsky J (2013) Identification of wheat gene Sr35 that confers resistance to Ug99 stem rust race group. Science 341:783–786. https://doi.org/10.1126/science.1239022
Santra DK, Chen XM, Santra M, Campbell KG, Kidwell KK (2008) Identification and mapping QTL for high-temperature adult-plant resistance to stripe rust in winter wheat (Triticum aestivum L.) cultivar ‘Stephens.’ Theor Appl Genet 117:793–802. https://doi.org/10.1007/s00122-008-0820-5
Schnurbusch T, Paillard S, Schori A, Messmer M, Schachermayr G, Winzeler M, Keller B (2004) Dissection of quantitative and durable leaf rust resistance in Swiss winter wheat reveals a major resistance QTL in the Lr34 chromosomal region. Theor Appl Genet 108:477–484. https://doi.org/10.1007/s00122-003-1444-4
Sharma JS, Overlander M, Faris JD, Klindworth DL, Rouse MN, Kang H, Long Y, Jin Y, Lagudah ES, Xu SS (2021) Characterization of synthetic wheat line Largo for resistance to stem rust. G3-Genes Genom Genet 11: jkab193. https://doi.org/10.1093/g3journal/jkab193
Sharma JS, Zhang Q, Rouse MN, Klindworth DL, Friesen TL, Long Y, Olivera PD, Jin Y, McClean PE, Xu SS, Faris JD (2019) Mapping and characterization of two stem rust resistance genes derived from cultivated emmer wheat accession PI 193883. Theor Appl Genet 132:3177–3189. https://doi.org/10.1007/s00122-019-03417-x
Singh A, Knox RE, DePauw RM, Singh AK, Cuthbert RD, Campbell HL, Singh D, Bhavani S, Fetch T, Clarke F (2013a) Identification and mapping in spring wheat of genetic factors controlling stem rust resistance and the study of their epistatic interactions across multiple environments. Theor Appl Genet 126:1951–1964. https://doi.org/10.1007/s00122-013-2109-6
Singh A, Knox RE, DePauw RM, Singh AK, Cuthbert RD, Campbell HL, Shorter S, Bhavani S (2014) Stripe rust and leaf rust resistance QTL mapping, epistatic interactions, and co-localization with stem rust resistance loci in spring wheat evaluated over three continents. Theor Appl Genet 127:2465–2477. https://doi.org/10.1007/s00122-014-2390-z
Singh A, Pallavi JK, Gupta P, Prabhu K V. (2012) Identification of microsatellite markers linked to leaf rust resistance gene Lr25 in wheat. J Appl Genet 53:19–25. https://doi.org/10.1007/s13353-011-0070-0
Singh A, Pandey MP, Singh AK, Knox RE, Ammar K, Clarke JM, Clarke FR, Singh RP, Pozniak CJ, DePauw RM, McCallum BD, Cuthbert RD, Randhawa HS, Fetch TG (2013b) Identification and mapping of leaf, stem and stripe rust resistance quantitative trait loci and their interactions in durum wheat. Mol Breeding 31:405–418. https://doi.org/10.1007/s11032-012-9798-4
Singh D, Mohler V, Park RF (2013c) Discovery, characterisation and mapping of wheat leaf rust resistance gene Lr71. Euphytica 190:131–136. https://doi.org/10.1007/s10681-012-0786-x
Singh S, Franks CD, Huang L, Brown-Guedira GL, Marshall DS, Gill BS, Fritz A (2004) Lr41, Lr39, and a leaf rust resistance gene from Aegilops cylindrica may be allelic and are located on wheat chromosome 2DS. Theor Appl Genet 108:586–591. https://doi.org/10.1007/s00122-003-1477-8
Singh S, Singh RP, Bhavani S, Huerta-Espino J, Eugenio LVE (2013d) QTL mapping of slow-rusting, adult plant resistance to race Ug99 of stem rust fungus in PBW343/Muu RIL population. Theor Appl Genet 126:1367–1375. https://doi.org/10.1007/s00122-013-2058-0
Singla J, Lüthi L, Wicker T, Bansal U, Krattinger SG, Keller B (2017) Characterization of Lr75: a partial, broad-spectrum leaf rust resistance gene in wheat. Theor Appl Genet 130:1–12. https://doi.org/10.1007/s00122-016-2784-1
Steuernagel B, Periyannan SK, Hernández-Pinzón I, Witek K, Rouse MN, Yu G, Hatta A, Ayliffe M, Bariana H, Jones JDG, Lagudah ES, Wulff BBH (2016) Rapid cloning of disease-resistance genes in plants using mutagenesis and sequence capture. Nat Biotechnol 34:652–655. https://doi.org/10.1038/nbt.3543
Sthapit Kandel J, Krishnan V, Jiwan D, Chen X, Skinner DZ, See DR (2017) Mapping genes for resistance to stripe rust in spring wheat landrace PI 480035. PLoS One 12:e0177898. https://doi.org/10.1371/journal.pone.0177898
Suenaga K, Singh RP, Huerta-Espino J, William HM (2003) Microsatellite markers for genes Lr34/Yr18 and other quantitative trait loci for leaf rust and stripe rust resistance in bread wheat. Phytopathology® 93:881–890. https://doi.org/10.1094/PHYTO.2003.93.7.881
Tehseen MM, Tonk FA, Tosun M, Randhawa HS, Kurtulus E, Ozseven I, Akin B, Nur Zulfuagaoglu O, Nazari K (2022) QTL mapping of adult plant resistance to stripe rust in a doubled haploid wheat population. Front Genet 13: 900558. https://doi.org/10.3389/fgene.2022.900558
Thind AK, Wicker T, Šimková H, Fossati D, Moullet O, Brabant C, Vrána J, Doležel J, Krattinger SG (2017) Rapid cloning of genes in hexaploid wheat using cultivar-specific long-range chromosome assembly. Nat Biotechnol 35:793–796. https://doi.org/10.1038/nbt.3877
Thomas J, Nilmalgoda S, Hiebert C, McCallum B, Humphreys G, DePauw R (2010) Genetic markers and leaf rust resistance of the wheat gene Lr32. Crop Sci 50:2310–2317. https://doi.org/10.2135/cropsci2010.02.0065
Vazquez MD, Zemetra R, Peterson CJ, Chen XM, Heesacker A, Mundt CC (2015) Multi-location wheat stripe rust QTL analysis: genetic background and epistatic interactions. Theor Appl Genet 128:1307–1318. https://doi.org/10.1007/s00122-015-2507-z
Wang H, Zou S, Li Y, Lin F, Tang D (2020) An ankyrin-repeat and WRKY-domain-containing immune receptor confers stripe rust resistance in wheat. Nat Commun 11:1353. https://doi.org/10.1038/s41467-020-15139-6
Wang MY, Xu MR, Wang FT, Shah SJA, Feng J, Lin RM, Xu SC (2021) Characterization and validation of QTLs for adult plant stripe rust resistance in Chinese wheat landrace Dabaimai. Cereal Res Commun 49:91–98. https://doi.org/10.1007/s42976-020-00071-8
Wang Y, Abrouk M, Gourdoupis S, Koo D-H, Karafiátová M, Molnár I, Holušová K, Doležel J, Athiyannan N, Cavalet-Giorsa E, Jaremko Ł, Poland J, Krattinger SG (2023) An unusual tandem kinase fusion protein confers leaf rust resistance in wheat. Nat Genet 55:914–920. https://doi.org/10.1038/s41588-023-01401-2
Wang Y, Hu Y, Gong F, Jin Y, Xia Y, He Y, Jiang Y, Zhou Q, He J, Feng L, Chen G, Zheng Y, Liu D, Huang L, Wu B (2022a) Identification and mapping of QTL for stripe rust resistance in the Chinese wheat cultivar Shumai126. Plant Dis 106:1278–1285. https://doi.org/10.1094/PDIS-09-21-1946-RE
Wang Z, Jiang X, Zhang Y, Du Z, Feng J, Quan W, Ren J, Che M, Zhang Z (2022b) Identification and validation of a major quantitative trait locus for adult plant resistance against leaf rust from the Chinese wheat landrace Bai Qimai. Front Plant Sci 13: 812002. https://doi.org/10.3389/fpls.2022.812002
William HM, Singh RP, Huerta-Espino J, Palacios G, Suenaga K (2006) Characterization of genetic loci conferring adult plant resistance to leaf rust and stripe rust in spring wheat. Genome 49:977–990. https://doi.org/10.1139/g06-052
Wu J, Liu S, Wang Q, Zeng Q, Mu J, Huang S, Yu S, Han D, Kang Z (2018) Rapid identification of an adult plant stripe rust resistance gene in hexaploid wheat by high-throughput SNP array genotyping of pooled extremes. Theor Appl Genet 131:43–58. https://doi.org/10.1007/s00122-017-2984-3
Wu J, Wang Q, Kang Z, Liu S, Li H, Mu J, Dai M, Han D, Zeng Q, Chen X (2017) Development and validation of KASP-SNP markers for QTL underlying resistance to stripe rust in common wheat cultivar P10057. Plant Dis 101:2079–2087. https://doi.org/10.1094/PDIS-04-17-0468-RE
Xiang C, Feng JY, Wang MN, Chen XM, See DR, Wan AM, Wang T (2016) Molecular mapping of stripe rust resistance gene Yr76 in winter club wheat cultivar Tyee. Phytopathology® 106:1186–1193. https://doi.org/10.1094/PHYTO-01-16-0045-FI
Xu LS, Wang MN, Cheng P, Kang ZS, Hulbert SH, Chen XM (2013) Molecular mapping of Yr53, a new gene for stripe rust resistance in durum wheat accession PI 480148 and its transfer to common wheat. Theor Appl Genet 126:523–533. https://doi.org/10.1007/s00122-012-1998-0
Xu X, Duan Z, Su J, Li X, Wu J, Yao Z (2021) QTL mapping of adult-plant resistance to leaf rust based on SSR markers and SNP sequencing of Chinese wheat landrace Xu’ai (Triticum aestivum L.). Genet Resour Crop Evol 68:1359–1373. https://doi.org/10.1007/s10722-020-01067-3
Yan X, Zheng H, Zhang P, Weldu GT, Li Z, Liu D (2021) QTL mapping of adult plant resistance to stripe rust in the Fundulea 900 × Thatcher RIL population. Czech J Genet Plant Breed 57:1–8. https://doi.org/10.17221/71/2020-CJGPB
Yang EN, Rosewarne GM, Herrera-Foessel SA, Huerta-Espino J, Tang ZX, Sun CF, Ren ZL, Singh RP (2013) QTL analysis of the spring wheat “Chapio” identifies stable stripe rust resistance despite inter-continental genotype × environment interactions. Theor Appl Genet 126:1721–1732. https://doi.org/10.1007/s00122-013-2087-8
Yu G, Matny O, Gourdoupis S, Rayapuram N, Aljedaani FR, Wang YL, Nürnberger T, Johnson R, Crean EE, Saur IML, Gardener C, Yue Y, Kangara N, Steuernagel B, Hayta S, Smedley M, Harwood W, Patpour M, Wu S, et al (2023) The wheat stem rust resistance gene Sr43 encodes an unusual protein kinase. Nat Genet 55:921–926. https://doi.org/10.1038/s41588-023-01402-1
Yuan C, Singh RP, Liu D, Randhawa MS, Huerta-Espino J, Lan C (2020) Genome-wide mapping of adult plant resistance to leaf rust and stripe rust in CIMMYT wheat line Arableu#1. Plant Dis 104:1455–1464. https://doi.org/10.1094/PDIS-10-19-2198-RE
Yuan FP, Zeng QD, Wu JH, Wang QL, Yang ZJ, Liang BP, Kang ZS, Chen XH, Han DJ (2018) QTL mapping and validation of adult plant resistance to stripe rust in Chinese wheat landrace Humai 15. Front Plant Sci 9: 968. https://doi.org/10.3389/fpls.2018.00968
Zwart RS, Thompson JP, Williamson PM, Bariana HS (2008) QTL mapping of multiple disease resistance traits in a synthetic hexaploid × bread wheat population. Proceedings 11th International Wheat Genetics Symposium, Brisbane pp.1-3
Zeng Q, Wu J, Huang S, Yuan F, Liu S, Wang Q, Mu J, Yu S, Chen L, Han D, Kang Z (2019a) SNP-based linkage mapping for validation of adult plant stripe rust resistance QTL in common wheat cultivar Chakwal 86. Crop J 7:176–186. https://doi.org/10.1016/j.cj.2018.12.002
Zeng Q, Wu J, Liu S, Chen X, Yuan F, Su P, Wang Q, Huang S, Mu J, Han D, Kang Z, Chen XM (2019b) Genome-wide mapping for stripe rust resistance loci in common wheat cultivar Qinnong 142. Plant Dis 103:439–447. https://doi.org/10.1094/PDIS-05-18-0846-RE
Zeng Q, Wu J, Liu S, Huang S, Wang Q, Mu J, Yu S, Han D, Kang Z (2019c) A major QTL co-localized on chromosome 6BL and its epistatic interaction for enhanced wheat stripe rust resistance. Theor Appl Genet 132:1409–1424. https://doi.org/10.1007/s00122-019-03288-2
Zhang C, Huang L, Zhang H, Hao Q, Lyu B, Wang M, Epstein L, Liu M, Kou C, Qi J, Chen F, Li M, Gao G, Ni F, Zhang L, Hao M, Wang J, Chen X, Luo MC, et al (2019a) An ancestral NB-LRR with duplicated 3′UTRs confers stripe rust resistance in wheat and barley. Nat Commun 10:4023. https://doi.org/10.1038/s41467-019-11872-9
Zhang J, Zhang P, Dodds P, Lagudah E (2020) How target-sequence enrichment and sequencing (TEnSeq) pipelines have catalyzed resistance gene cloning in the wheat-rust pathosystem. Front Plant Sci 11: 678. https://doi.org/10.3389/fpls.2020.00678
Zhang P, Lan C, Asad MA, Gebrewahid TW, Xia X, He Z, Li Z, Liu D (2019b) QTL mapping of adult-plant resistance to leaf rust in the Chinese landraces Pingyuan 50/Mingxian 169 using the wheat 55K SNP array. Mol Breeding 39:98. https://doi.org/10.1007/s11032-019-1004-5
Zhang P, Lan C, Singh RP, Huerta-Espino J, Li Z, Lagudah E, Bhavani S (2022) Identification and characterization of resistance loci to wheat leaf rust and stripe rust in Afghan landrace “KU3067.” Front Plant Sci 13: 894528. https://doi.org/10.3389/fpls.2022.894528
Zhang P, Li X, Gebrewahid T-W, Liu H, Xia X, He Z, Li Z, Liu D (2019c) QTL mapping of adult-plant resistance to leaf and stripe rust in wheat cross SW 8588/Thatcher using the wheat 55K SNP array. Plant Dis 103:3041–3049. https://doi.org/10.1094/PDIS-02-19-0380-RE
Zhang P, Qi A, Zhou Y, Xia X, He Z, Li Z, Liu D (2017a) Quantitative trait loci mapping of adult-plant resistance to leaf rust in a Fundulea 900 × ‘Thatcher’ wheat cross. Plant Breed 136:1–7. https://doi.org/10.1111/pbr.12434
Zhang P, Yin G, Zhou Y, Qi A, Gao F, Xia X, He Z, Li Z, Liu D (2017b) QTL mapping of adult-plant resistance to leaf rust in the wheat cross Zhou 8425B/Chinese Spring using high-density SNP markers. Front Plant Sci 8:793. https://doi.org/10.3389/fpls.2017.00793
Zhang P, Yin G, Zhou Y, Qi A, Gao F, Xia X, He Z, Li Z, Liu D (2017c) QTL mapping of adult-plant resistance to leaf rust in the wheat cross Zhou 8425B/Chinese Spring using high-density SNP markers. Front Plant Sci 8:793. https://doi.org/10.3389/fpls.2017.00793
Zhang Q, Wei W, Zuansun X, Zhang S, Wang C, Liu N, Qiu L, Wang W, Guo W, Ma J, Peng H, Hu Z, Sun Q, Xie C (2021a) Fine mapping of the leaf rust resistance gene Lr65 in spelt wheat ‘Altgold.’ Front Plant Sci 12:666921. https://doi.org/10.3389/fpls.2021.666921
Zhang W, Boyle K, Gao P, Polley B, Brost JM, Francis T, Sidebottom C, McCallum BD, Kutcher HR, Randhawa H, Fetch TG, Ferrie AMR, Fobert PR (2023) Systematic characterization of multi-rust resistance genes from a ‘Parula × Thatcher’ population with a high-density genetic map. Phytopathology® 113:847–857. https://doi.org/10.1094/PHYTO-06-22-0238-FI
Zhang W, Chen S, Abate Z, Nirmala J, Rouse MN, Dubcovsky J (2017d) Identification and characterization of Sr13, a tetraploid wheat gene that confers resistance to the Ug99 stem rust race group. Proc Natl Acad Sci 114: E9483-E9492. https://doi.org/10.1073/pnas.1706277114
Zhang Y, Wang Z, Quan W, Zhang X, Feng J, Ren J, Jiang X, Zhang Z (2021b) Mapping of a QTL with major effect on reducing leaf rust severity at the adult plant growth stage on chromosome 2BL in wheat landrace Hongmazha. Theor Appl Genet 134:1363–1376. https://doi.org/10.1007/s00122-021-03776-4
Zhou C, Liu D, Zhang X, Wu Q, Liu S, Zeng Q, Wang Q, Wang C, Li C, Singh RP, Bhavani S, Kang Z, Han D, Zheng W, Wu J (2022a) Combined linkage and association mapping reveals two major QTL for stripe rust adult plant resistance in Shaanmai 155 and their haplotype variation in common wheat germplasm. Crop J 10:783–792. https://doi.org/10.1016/j.cj.2021.09.006
Zhou J, Singh RP, Ren Y, Bai B, Li Z, Yuan C, Li S, Huerta-Espino J, Liu D, Lan C (2021a) Identification of two new loci for adult plant resistance to leaf rust and stripe rust in the Chinese wheat variety ‘Neimai 836.’ Plant Dis 105:3705–3714. https://doi.org/10.1094/PDIS-12-20-2654-RE
Zhou X, Hu T, Li X, YU M, Li Y, Yang S, Huang K, Han D, Kang Z (2019) Genome-wide mapping of adult plant stripe rust resistance in wheat cultivar Toni. Theor Appl Genet 132:1693–1704. https://doi.org/10.1007/s00122-019-03308-1
Zhou X, Li X, Han D, Yang S, Kang Z, Ren R (2022b) Genome-wide QTL mapping for stripe rust resistance in winter wheat Pindong 34 using a 90K SNP array. Front Plant Sci 13: 932762. https://doi.org/10.3389/fpls.2022.932762
Zhou X, Zhong X, Roter J, Li X, Yao Q, Yan J, Yang S, Guo Q, Distelfeld A, Sela H, Kang Z (2021b) Genome-wide mapping of loci for adult-plant resistance to stripe rust in durum wheat Svevo using the 90K SNP array. Plant Dis 105:879–888. https://doi.org/10.1094/PDIS-09-20-1933-RE
Zhou XL, Han DJ, Chen XM, Mu JM, Xue WB, Zeng QD, Wang QL, Huang LL, Kang ZS (2015a) QTL mapping of adult-plant resistance to stripe rust in wheat line P9897. Euphytica 205:243–253. https://doi.org/10.1007/s10681-015-1447-7
Zhou XL, Zhang Y, Zeng QD, Chen XM, Han DJ, Huang LL, Kang ZS (2015b) Identification of QTL for adult plant resistance to stripe rust in Chinese wheat landrace Caoxuan 5. Euphytica 204:627–634. https://doi.org/10.1007/s10681-014-1349-0
Zhou Y, Ren Y, Lillemo M, Yao Z, Zhang P, Xia X, He Z, Li Z, Liu D (2014) QTL mapping of adult-plant resistance to leaf rust in a RIL population derived from a cross of wheat cultivars Shanghai 3/Catbird and Naxos. Theor Appl Genet 127:1873–1883. https://doi.org/10.1007/s00122-014-2346-3
Zhu Z, Cao Q, Han D, Wu J, Wu L, Tong J, Xu X, Yan J, Zhang Y, Xu K, Wang F, Dong Y, Gao C, He Z, Xia X, Hao Y (2023) Molecular characterization and validation of adult-plant stripe rust resistance gene Yr86 in Chinese wheat cultivar Zhongmai 895. Theor Appl Genet 136:142. https://doi.org/10.1007/s00122-023-04374-2
Zou J, Semagn K, Chen H, Iqbal M, Asif M, N’Diaye A, Navabi A, Perez-Lara E, Pozniak C, Yang R-C, Graf RJ, Randhawa H, Spaner D (2017) Mapping of QTLs associated with resistance to common bunt, tan spot, leaf rust, and stripe rust in a spring wheat population. Mol Breeding 37:144. https://doi.org/10.1007/s11032-017-0746-1
Zurn JD, Rouse MN, Chao S, Aoun M, Macharia G, Hiebert CW, Pretorius ZA, Bonman JM, Acevedo M (2018) Dissection of the multigenic wheat stem rust resistance present in the Montenegrin spring wheat accession PI 362698. BMC Genomics 19:67. https://doi.org/10.1186/s12864-018-4438-y

## Sheet: Table S3
Table S3 QTL-rich clusters (QRC) identified for the three wheat rusts
Number	Trait	QRC	Interval (Mb)a	Included genetic locusb
1	Leaf rust	1A-I	0-10.07	1-5
2	Leaf rust	1B-I	0-5.57	10-12
3	Leaf rust	1B-II	78.88-78.88	14-15
4	Leaf rust	1B-III	215.7-228.68	16-21
5	Leaf rust	1B-IV	580.63-585.3	24-26
6	Leaf rust	1B-V	653.33-695.5	29-46
7	Leaf rust	1D-I	0.44-11.82	48-57
8	Leaf rust	2A-I	0-15.35	59-64
9	Leaf rust	2B-I	2.38-34.76	74-82
10	Leaf rust	2B-II	120.88-139.58	84-87
11	Leaf rust	2B-III	157.47-167.48	88-93
12	Leaf rust	2D-I	0.01-19.35	101-108
13	Leaf rust	2D-II	32.03-43.36	109-110
14	Leaf rust	2D-III	63.16-64.87	111-112
15	Leaf rust	2D-IV	662.74-662.74	122-123
16	Leaf rust	3A-I	10.47-19.92	125-126
17	Leaf rust	3A-II	718.4-727.14	131-132
18	Leaf rust	3B-I	0.01-16.06	133-141
19	Leaf rust	3D-I	136.4-147.11	151-152
20	Leaf rust	4A-I	590-598.06	158-159
21	Leaf rust	4B-I	455.69-455.69	167-168
22	Leaf rust	4B-II	652.89-657.37	173-174
23	Leaf rust	4D-I	404.77-405.67	178-179
24	Leaf rust	4D-II	455.55-464.99	180-181
25	Leaf rust	5A-I	587.2-592.23	188-190
26	Leaf rust	5B-I	550.04-559.44	196-197
27	Leaf rust	5B-II	695.18-696.88	202-203
28	Leaf rust	5D-I	5.31-8.86	204-205
29	Leaf rust	5D-II	31.99-39.35	206-208
30	Leaf rust	5D-III	437.35-438.6	210-211
31	Leaf rust	5D-IV	524.77-529.73	212-213
32	Leaf rust	5D-V	563.68-568.85	214-215
33	Leaf rust	6A-I	1.74-27.96	216-219
34	Leaf rust	6A-II	142-153.37	221-223
35	Leaf rust	6B-I	40.48-40.48	230-231
36	Leaf rust	6B-II	669.76-670.59	238-239
37	Leaf rust	6B-III	712.67-721.56	241-242
38	Leaf rust	7A-I	57.92-63.11	248-249
39	Leaf rust	7A-II	697.61-700.25	254-255
40	Leaf rust	7B-I	26.39-26.39	259-260
41	Leaf rust	7B-II	624.58-624.58	268-269
42	Leaf rust	7B-III	723.89-754.26	275-282
43	Leaf rust	7D-I	41.91-56.62	284-292
44	Yellow rust	1A-I	2.13-9.66	297-299
45	Yellow rust	1A-II	566.25-579.36	309-312
46	Yellow rust	1B-I	5.35-10.01	314-315
47	Yellow rust	1B-II	24.31-25.48	316-317
48	Yellow rust	1B-III	412.53-416.92	325-326
49	Yellow rust	1B-IV	527.37-532.62	328-329
50	Yellow rust	1B-V	661.86-687.65	332-356
51	Yellow rust	1D-I	1.73-16.98	357-364
52	Yellow rust	2A-I	0.01-41.45	367-380
53	Yellow rust	2A-II	238.5-251.38	382-384
54	Yellow rust	2A-III	328.25-338.18	385-386
55	Yellow rust	2A-IV	532.3-535.03	389-391
56	Yellow rust	2A-V	594.94-601.23	392-393
57	Yellow rust	2A-VI	653.1-654.09	395-396
58	Yellow rust	2A-VII	712.8-715.47	398-400
59	Yellow rust	2A-VIII	756.35-763.65	401-402
60	Yellow rust	2B-I	0.02-7.42	403-405
61	Yellow rust	2B-II	32.01-57.8	406-412
62	Yellow rust	2B-III	74.84-81.17	413-416
63	Yellow rust	2B-IV	115.39-122.31	418-419
64	Yellow rust	2B-V	134.25-141.09	420-422
65	Yellow rust	2B-VI	157.47-160.36	423-424
66	Yellow rust	2B-VII	192.6-198.82	426-428
67	Yellow rust	2B-VIII	243.19-247.62	430-431
68	Yellow rust	2B-IX	417.62-423.75	435-436
69	Yellow rust	2B-X	605.84-609.6	442-443
70	Yellow rust	2B-XI	629.2-636.84	444-445
71	Yellow rust	2B-XII	660.73-661.11	446-447
72	Yellow rust	2B-XIII	691.08-693.31	448-449
73	Yellow rust	2B-XIV	710.42-721.88	450-453
74	Yellow rust	2B-XV	771.05-793.58	454-458
75	Yellow rust	2D-I	16.99-20.57	459-460
76	Yellow rust	2D-II	511.55-515.21	464-465
77	Yellow rust	2D-III	648.88-654.35	468-469
78	Yellow rust	3A-I	0-8.6	470-471
79	Yellow rust	3A-II	19.04-26.57	472-474
80	Yellow rust	3A-III	47.38-54.76	475-477
81	Yellow rust	3A-IV	719.13-733.33	481-483
82	Yellow rust	3B-I	0.02-27.64	484-506
83	Yellow rust	3B-II	129.55-134	508-509
84	Yellow rust	3B-III	753.93-757.3	515-516
85	Yellow rust	3D-I	0.93-7.09	518-519
86	Yellow rust	3D-II	358.45-358.94	525-526
87	Yellow rust	4A-I	5.7-9.52	530-531
88	Yellow rust	4A-II	382.69-383.55	537-538
89	Yellow rust	4B-I	275.21-276.66	550-551
90	Yellow rust	4B-II	478.19-493.09	555-558
91	Yellow rust	4B-III	542.83-549.57	559-560
92	Yellow rust	4B-IV	659.28-666.89	566-569
93	Yellow rust	4D-I	1.69-3.75	571-572
94	Yellow rust	4D-II	469.16-476.13	576-577
95	Yellow rust	5A-I	512.81-515.88	583-584
96	Yellow rust	5A-II	576.17-583.64	587-589
97	Yellow rust	5A-III	660.73-679.5	592-595
98	Yellow rust	5A-IV	695.1-700.49	596-598
99	Yellow rust	5B-I	3.67-26.63	600-605
100	Yellow rust	5B-II	419.86-419.86	610-611
101	Yellow rust	5B-III	480.51-490.69	613-615
102	Yellow rust	5B-IV	529.16-549.92	617-620
103	Yellow rust	5B-V	594.3-603.79	621-622
104	Yellow rust	5B-VI	637.55-638.91	624-626
105	Yellow rust	5B-VII	661.71-689.25	627-631
106	Yellow rust	5D-I	554.21-555.41	633-634
107	Yellow rust	6A-I	2.47-24.01	635-640
108	Yellow rust	6A-II	93.18-102.38	642-643
109	Yellow rust	6A-III	608.11-612.37	650-652
110	Yellow rust	6B-I	18.47-25.99	654-655
111	Yellow rust	6B-II	82.69-86.59	657-658
112	Yellow rust	6B-III	116.5-123.78	660-662
113	Yellow rust	6B-IV	347.47-355.06	668-670
114	Yellow rust	6B-V	463.51-465.88	673-674
115	Yellow rust	6B-VI	608.29-614.84	677-678
116	Yellow rust	7A-I	20.48-25.36	686-687
117	Yellow rust	7A-II	86.96-89.59	688-689
118	Yellow rust	7A-III	445.78-452.43	692-693
119	Yellow rust	7B-I	0-1.07	695-696
120	Yellow rust	7B-II	296.29-298.35	699-700
121	Yellow rust	7B-III	648-657.16	707-708
122	Yellow rust	7B-IV	677.49-679.39	709-711
123	Yellow rust	7B-V	717.33-729.35	714-719
124	Yellow rust	7B-VI	744.74-752.6	720-721
125	Yellow rust	7D-I	48.94-59.99	725-733
126	Yellow rust	7D-II	453.28-455.1	736-737
127	Stem rust	1A-I	10.89-15.21	741-742
128	Stem rust	1B-I	184.88-184.88	747-748
129	Stem rust	1B-II	661.86-670.4	752-753
130	Stem rust	1D-I	11.58-20.89	755-759
131	Stem rust	2A-I	21.3-26.79	762-763
132	Stem rust	2B-I	1.81-16.01	766-770
133	Stem rust	2B-II	33.28-45.96	771-773
134	Stem rust	2B-III	69.2-80.77	774-776
135	Stem rust	2B-IV	746.72-769.7	790-792
136	Stem rust	2D-I	8.16-12.56	794-797
137	Stem rust	3B-I	0-12.41	805-814
138	Stem rust	3B-II	517.86-524.48	819-820
139	Stem rust	4A-I	631.45-640.94	831-832
140	Stem rust	4A-II	718.4-718.4	833-834
141	Stem rust	4A-III	742.56-747.64	835-836
142	Stem rust	4B-I	21.21-23.53	838-840
143	Stem rust	4B-II	273.65-279.77	844-845
144	Stem rust	5A-I	4.29-13.35	850-851
145	Stem rust	5B-I	585.78-601.1	861-864
146	Stem rust	6A-I	2.41-16.9	867-875
147	Stem rust	6A-II	53.62-58.95	876-877
148	Stem rust	6A-III	603.7-620.16	881-888
149	Stem rust	6B-I	690.2-695.86	892-895
150	Stem rust	6D-I	4.66-7.56	897-900
151	Stem rust	7B-I	714.89-723.3	912-913
152	Stem rust	7B-II	735-743.58	914-915
153	Stem rust	7D-I	47.4-48.94	916-917
154	Stem rust	7D-II	618.49-624.58	918-919
a The intervals of QTL-rich clusters (QRC) were defined according to IWGSC RefSeq v2.1
b The ID of each QTL corresponds to that in Table S2

## Sheet: Table S4
Table S4: Representative GWA studies on the three wheat rusts from 2018 to 2023
Type of wheat	Panel size	Genotyping platform	Number of markers for GWAS	Disease	MTAs collected	Environment	Reference
European winter wheat cultivars and breeding lines	230	25 K Infinium iSelect array	/	Yellow rust	12	Germany, Austria	Shahinnia et al. 2022
Vavilov wheat diversity panel	292	DArT GBS platform	56306	Yellow rust	28	Australia	Jambuthenne et al. 2022
Worldwide wheat accessions	410	660 K SNP array	377666	Yellow rust	33	China	Wu et al. 2020
ICARDA spring wheat genotypes	426	DArT markers	13698	Yellow rust	14	Morocco	Messoadi et al. 2022
HarvestPlus Association Mapping Panel of wheat	293	90 K SNP array	16110	Leaf rust, Yellow rust	11	Australia	Baranwal et al. 2022
Vavilov wheat diversity panel	295	DArT GBS platform	56306	Leaf rust	18	Australia	Riaz et al. 2018
Worldwide wheat accessions	207	90 K SNP array	12931	Leaf rust, Yellow rust	62	China	Zhang et al. 2021
European wheat cultivars	212	20 K SNP array	11510	Leaf rust, Stem rust	11	Kazakhstan	Zatybekov et al. 2021
Nordic spring wheat panel	301	TraitGenetics 25 K SNP array	22205	Yellow rust	19	Norway, Germany, Austria, Kenya, Mexico, China	Lin et al. 2023
Chinese wheat panel	240	90 K SNP array	/	Yellow rust	12	China	Jia et al. 2020
ICARDA elite breeding lines	245	15 K SNP array	13006	Stem rust	11	Ethiopia	Shewabez et al. 2022
ICAR-NBPGR wheat accessions	400	35 K SNP array	18932	Stem rust	19	India	Pradhan et al. 2023
Worldwide wheat accessions	2300	90 K SNP array	49905	Leaf rust, Yellow rust, Stem rust	38	Australia	Joukhadar et al. 2020
Russian spring wheat varieties	100	15 K SNP array	13007	Leaf rust	18	Russia	Leonova et al. 2020
Worldwide wheat accessions	331	9 K SNP array	5025	Leaf rust	11	the United States	Sapkota et al. 2019
References
Baranwal D, Cu S, Stangoulis J, Trethowan R, Bariana H, Bansal U (2022) Identification of genomic regions conferring rust resistance and enhanced mineral accumulation in a HarvestPlus Association Mapping Panel of wheat. Theor Appl Genet 135:865–882. https://doi.org/10.1007/s00122-021-04003-w
El Messoadi K, El Hanafi S, Gataa Z El, Kehel Z, Bouhouch Y, Tadesse W (2022) Genome wide association study for stripe rust resistance in spring bread wheat (Triticum aestivum L.). J Plant Pathol 104:1049–1059. https://doi.org/10.1007/s42161-022-01132-z
Jambuthenne DT, Riaz A, Athiyannan N, Alahmad S, Ng WL, Ziems L, Afanasenko O, Periyannan SK, Aitken E, Platz G, Godwin I, Voss-Fels KP, Dinglasan E, Hickey LT (2022) Mining the Vavilov wheat diversity panel for new sources of adult plant resistance to stripe rust. Theor Appl Genet 135:1355–1373. https://doi.org/10.1007/s00122-022-04037-8
Jia M, Yang L, Zhang W, Rosewarne G, Li J, Yang E, Chen L, Wang W, Liu Y, Tong H, He W, Zhang Y, Zhu Z, Gao C (2020) Genome-wide association analysis of stripe rust resistance in modern Chinese wheat. BMC Plant Biol 20:491. https://doi.org/10.1186/s12870-020-02693-w
Joukhadar R, Hollaway G, Shi F, Kant S, Forrest K, Wong D, Petkowski J, Pasam R, Tibbits J, Bariana H, Bansal U, Spangenberg G, Daetwyler H, Gendall T, Hayden M (2020) Genome-wide association reveals a complex architecture for rust resistance in 2300 worldwide bread wheat accessions screened under various Australian conditions. Theor Appl Genet 133:2695–2712. https://doi.org/10.1007/s00122-020-03…
Leonova IN, Skolotneva ES, Salina EA (2020) Genome-wide association study of leaf rust resistance in Russian spring wheat varieties. BMC Plant Biol 20:135. https://doi.org/10.1186/s12870-020-02333-3
Lin M, Dieseth JA, Alsheikh M, Yang E, Holzapfel J, Schürmann F, Morales L, Michel S, Buerstmayr H, Bhavani S, Lillemo M (2023) A major yellow rust resistance QTL on chromosome 6A shows increased frequency in recent Norwegian spring wheat cultivars and breeding lines. Theor Appl Genet 136:164. https://doi.org/10.1007/s00122-023-04397-9
Pradhan AK, Budhlakoti N, Chandra Mishra D, Prasad P, Bhardwaj SC, Sareen S, Sivasamy M, Jayaprakash P, Geetha M, Nisha R, Shajitha P, Peter J, Kaur A, Kaur S, Vikas VK, Singh K, Kumar S (2023) Identification of novel QTLs/defense genes in spring wheat germplasm panel for seedling and adult plant resistance to stem rust and their validation through KASP marker assays. Plant Dis 107:1847–1860. htt…
Riaz A, Athiyannan N, Periyannan SK, Afanasenko O, Mitrofanova OP, Platz GJ, Aitken EAB, Snowdon RJ, Lagudah ES, Hickey LT, Voss-Fels KP (2018) Unlocking new alleles for leaf rust resistance in the Vavilov wheat collection. Theor Appl Genet 131:127–144. https://doi.org/10.1007/s00122-017-2990-5
Sapkota S, Hao Y, Johnson J, Buck J, Aoun M, Mergoum M (2019) Genome-wide association study of a worldwide collection of wheat genotypes reveals novel quantitative trait loci for leaf rust resistance. Plant Genome 12:190033. https://doi.org/10.3835/plantgenome2019.05.0033
Shahinnia F, Geyer M, Schürmann F, Rudolphi S, Holzapfel J, Kempf H, Stadlmeier M, Löschenberger F, Morales L, Buerstmayr H, Sánchez J, Akdemir D, Mohler V, Lillemo M, Hartl L (2022) Genome-wide association study and genomic prediction of resistance to stripe rust in current Central and Northern European winter wheat germplasm. Theor Appl Genet 135:3583–3595. https://doi.org/10.1007/s00122-022-04…
Shewabez E, Bekele E, Alemu A, Mugnai L, Tadesse W (2022) Genetic characterization and genome-wide association mapping for stem rust resistance in spring bread wheat. BMC Genomic Data 23:11. https://doi.org/10.1186/s12863-022-01030-4
Wu J, Wang X, Chen N, Yu R, Yu S, Wang Q, Huang S, Wang H, Singh RP, Bhavani S, Kang Z, Han D, Zeng Q (2020) Association analysis identifies new loci for resistance to chinese Yr26 -virulent races of the stripe rust pathogen in a diverse panel of wheat germplasm. Plant Dis 104:1751–1762. https://doi.org/10.1094/PDIS-12-19-2663-RE
Zatybekov A, Genievskaya Y, Rsaliyev A, Maulenbay A, Yskakova G, Savin T, Turuspekov Y, Abugalieva S (2021) Identification of quantitative trait loci for leaf rust and stem rust seedling resistance in bread wheat using a genome-wide association study. Plants 11:74. https://doi.org/10.3390/plants11010074
Zhang P, Yan X, Gebrewahid TW, Zhou Y, Yang E, Xia X, He Z, Li Z, Liu D (2021) Genome-wide association mapping of leaf rust and stripe rust resistance in wheat accessions using the 90K SNP array. Theor Appl Genet 134:1233–1251. https://doi.org/10.1007/s00122-021-03769-3

## Sheet: Table S5
Table S5 Genetic loci of the three wheat rusts from genome-wide association studies (GWAS)
Number	Reported namea	Disease	Associated marker	Chromosome	Physical position (Mb)b	R2	QRC co-localizedc	Reference
1	/	Leaf rust/Stem rust	Kukri_c41943_535	1A	13.23		1A-I	Zatybekov et al. 2021
2	QLr.uga-1AL	Leaf rust	IWA1952	1A	343.41	6.3		Sapkota et al. 2019
3	qNV.Lr-1A	Leaf rust	1133392	1A	537.147			Riaz et al. 2018
4	QLr-1BS.1	Leaf rust	TA001594-0748	1B	6	5.3	1B-I	Zhang et al. 2021
5	Lr-1B	Leaf rust	JD_c12243_360	1B	39.6467	11.5		Zhang et al. 2021
6	/	Leaf rust/Stem rust	TA001473-0980	1B	54.08			Zatybekov et al. 2021
7	qNV.Lr-1B.1	Leaf rust	1219818	1B	78.7778		1B-II	Riaz et al. 2018
8	/	Leaf rust	IAAV2452	1B	80.5501	9		Leonova et al. 2020
9	/	Leaf rust	wsnp_Ku_rep_c71900_71624324	1B	93.0274	12		Leonova et al. 2020
10	/	Leaf rust	RAC875_c8849_134	1B	130.128	12		Leonova et al. 2020
11	QLr-1BS.2	Leaf rust	TA003169-1042	1B	140.2	6.1		Zhang et al. 2021
12	/	Leaf rust	BobWhite_c1456_615	1B	334.892	19		Leonova et al. 2020
13	/	Leaf rust/Stem rust	BS00078431_51	1B	346.87			Zatybekov et al. 2021
14	/	Leaf rust	wsnp_Ra_c8484_14372815	1B	429.671	26		Leonova et al. 2020
15	/	Leaf rust	tplb0023b14_704	1B	451.143	26		Leonova et al. 2020
16	QLr.uga-1BL	Leaf rust	IWA415	1B	627.95	6.9		Sapkota et al. 2019
17	QLr-1BL	Leaf rust	GENE-0223_239	1B	668.1	5.9	1B-V	Zhang et al. 2021
18	qNV.Lr-1B.2	Leaf rust	2276699	1B	685.513		1B-V	Riaz et al. 2018
19	Lr-1D	Leaf rust	Excalibur_c54055_694	1D	308.5	5.1		Zhang et al. 2021
20	QLr-1D	Leaf rust	BS00014671_51	1D	410.656	7.8		Zhang et al. 2021
21	/	Leaf rust/Stem rust	BS00063511_51	1D	485.71			Zatybekov et al. 2021
22	/	Leaf rust	IWB74529	2A	3.45		2A-I	Baranwal et al. 2022
23	/	Leaf rust/Stem rust	BobWhite_c14476_80	2A	86.9			Zatybekov et al. 2021
24	qNV.Lr-2A.1	Leaf rust	1164339	2A	141.513			Riaz et al. 2018
25	Lr-2AL	Leaf rust	Kukri_c36017_162	2A	364.4	5.5		Zhang et al. 2021
26	QLr-2AL.1	Leaf rust	GENE-1350_36	2A	505.561	7.3		Zhang et al. 2021
27	qNV.Lr-2A.2	Leaf rust	1242099	2A	623.664			Riaz et al. 2018
28	QLr-2AL.2	Leaf rust	BS00023048_51	2A	734.3	7.4		Zhang et al. 2021
29	/	Leaf rust	Excalibur_c18514_238	2A	754.547	20		Leonova et al. 2020
30	QLr-2AL.3	Leaf rust	Tdurum_contig41912_893	2A	804.842	7.3		Zhang et al. 2021
31	/	Leaf rust	65326_2B	2B	93.1			Joukhadar et al. 2020
32	Lr-2BS.1	Leaf rust	wsnp_Ku_c4042_7375890	2B	126.227	7.9	2B-II	Zhang et al. 2021
33	QLr.uga-2BS	Leaf rust	IWA8221	2B	135.69	19.4	2B-II	Sapkota et al. 2019
34	Lr-2BS.2	Leaf rust	BS00040251_51	2B	162.906	12.1	2B-III	Zhang et al. 2021
35	QLr-2BS	Leaf rust	BS00040251_51	2B	162.906	8.2	2B-III	Zhang et al. 2021
36	qNV.Lr-2B.2	Leaf rust	1140050	2B	757.059			Riaz et al. 2018
37	/	Leaf rust	40029_2B	2B	785.9			Joukhadar et al. 2020
38	/	Leaf rust	Excalibur_c48404_59	2B	799.992	13		Leonova et al. 2020
39	qNV.Lr-2B.3	Leaf rust	1112316	2B	805.945			Riaz et al. 2018
40	Lr-3AS	Leaf rust	RAC875_c6445_275	3A	57.9	6.5		Zhang et al. 2021
41	qNV.Lr-3A.1	Leaf rust	1126760	3A	527.057			Riaz et al. 2018
42	/	Leaf rust	29375_3A	3A	686.2			Joukhadar et al. 2020
43	qNV.Lr-3A.3	Leaf rust	3941106	3A	711.078		3A-II	Riaz et al. 2018
44	QLr-3AL	Leaf rust	RAC875_ c65573_410	3A	742.8	5		Zhang et al. 2021
45	qNV.Lr-3B.1	Leaf rust	1203924	3B	2.64742		3B-I	Riaz et al. 2018
46	Lr-3BS	Leaf rust	Excalibur_c37751_354	3B	11.1	9.1	3B-I	Zhang et al. 2021
47	/	Leaf rust	20076_3B	3B	140.5			Joukhadar et al. 2020
48	/	Leaf rust	IWB53593	3B	750.14			Baranwal et al. 2022
49	Lr-3DS	Leaf rust	BobWhite_rep_c48843_720	3D	5	7.2		Zhang et al. 2021
50	/	Leaf rust	79646_3D	3D	170.5			Joukhadar et al. 2020
51	/	Leaf rust	50128_3D	3D	351.1			Joukhadar et al. 2020
52	/	Leaf rust	40680_3D	3D	613.7			Joukhadar et al. 2020
53	QLr.uga-4AS	Leaf rust	IWA1766	4A	1.89	5.6		Sapkota et al. 2019
54	Lr-4AL	Leaf rust	BobWhite_c19919_516	4A	601.3	7.4	4A-I	Zhang et al. 2021
55	QLr-4AL	Leaf rust	Tdurum_contig93100_149	4A	709.77	11.5		Zhang et al. 2021
56	/	Leaf rust	67745_4A	4A	733			Joukhadar et al. 2020
57	qNV.Lr-4A	Leaf rust	1266809	4A	752.615			Riaz et al. 2018
58	QLr-4BS.1	Leaf rust	Ku_c71122_384	4B	14.1	4.9		Zhang et al. 2021
59	QLr-4BS.2	Leaf rust	Tdurum_contig93168_52	4B	96.6	8.6		Zhang et al. 2021
60	QLr.uga-4BL	Leaf rust	IWA4055	4B	469.02	5.8		Sapkota et al. 2019
61	/	Leaf rust	IWB59410	4B	550.03			Baranwal et al. 2022
62	/	Leaf rust/Stem rust	Excalibur_c27349_166	4B	619.45			Zatybekov et al. 2021
63	QLr.uga-5AS	Leaf rust	IWA2143	5A	4.85	7		Sapkota et al. 2019
64	QLr.uga-5AL	Leaf rust	IWA5929	5A	5.6	670.41		Sapkota et al. 2019
65	/	Leaf rust	Kukri_c8835_112	5A	22.9282	27		Leonova et al. 2020
66	/	Leaf rust	BS00094095_51	5A	30.0413	29		Leonova et al. 2020
67	/	Leaf rust	GENE-3321_201	5A	30.042	27		Leonova et al. 2020
68	/	Leaf rust	wsnp_Ex_rep_c69526_68472787	5A	30.4352	27		Leonova et al. 2020
69	Lr-5AL	Leaf rust	RAC875_c25339_200	5A	573.619	5.6		Zhang et al. 2021
70	qNV.Lr-5A	Leaf rust	1118643	5A	638.758			Riaz et al. 2018
71	Lr-5BS	Leaf rust	Excalibur_c6967_1852	5B	8.9	4.8		Zhang et al. 2021
72	qNV.Lr-5B.2	Leaf rust	1085450	5B	434.648			Riaz et al. 2018
73	Lr-5BL.1	Leaf rust	Excalibur_c97559_331	5B	465.283	8.2		Zhang et al. 2021
74	QLr-5BL	Leaf rust	BS00065996_51	5B	521.641	6		Zhang et al. 2021
75	/	Leaf rust/Stem rust	GENE-2307_1216	5B	531.89			Zatybekov et al. 2021
76	Lr-5BL.2	Leaf rust	wsnp_Ex_c2870_5296539	5B	680.6	5.5		Zhang et al. 2021
77	Lr-5DL	Leaf rust	RAC875_c14078_561	5D	568.665	25.2	5D-V	Zhang et al. 2021
78	/	Leaf rust	IAAV8633	6A	2.05269	20	6A-I	Leonova et al. 2020
79	QLr.uga-6AL2	Leaf rust	IWA8431	6A	5.4	563.38	6A-I	Sapkota et al. 2019
80	qNV.Lr-6A.1	Leaf rust	1138518	6A	6.43309		6A-I	Riaz et al. 2018
81	QLr.uga-6AL1	Leaf rust	IWA1497	6A	9.5	586.32	6A-I	Sapkota et al. 2019
82	/	Leaf rust/Stem rust	wsnp_Ex_rep_c68175_66950387	6A	13.6		6A-I	Zatybekov et al. 2021
83	/	Leaf rust/Stem rust	TA003021-1057	6A	34.97			Zatybekov et al. 2021
84	/	Leaf rust	47666_6A	6A	424.6			Joukhadar et al. 2020
85	qNV.Lr-6A.3	Leaf rust	3950708	6A	494.155			Riaz et al. 2018
86	/	Leaf rust	BS00037006_51	6A	522.684	13		Leonova et al. 2020
87	QLr-6BS.1	Leaf rust	GENE-3872_608	6B	30.2	9.1		Zhang et al. 2021
88	Lr-6BS.1	Leaf rust	BobWhite_c11042_284	6B	133.171	5.1		Zhang et al. 2021
89	Lr-6BS.2	Leaf rust	TA005139-0719	6B	199.8	5.8		Zhang et al. 2021
90	Lr-6BL	Leaf rust	Kukri_c11397_1347	6B	494.52	21.7		Zhang et al. 2021
91	QLr-6BL	Leaf rust	BS00034554_51	6B	688.3	5.6		Zhang et al. 2021
92	/	Leaf rust	33694_6B	6B	716		6B-III	Joukhadar et al. 2020
93	qNV.Lr-6B.2	Leaf rust	2341955	6B	722.55		6B-III	Riaz et al. 2018
94	/	Leaf rust	GENE-4153_101	6D	328.35	27		Leonova et al. 2020
95	/	Leaf rust	BS00063175_51	6D	482.244	27		Leonova et al. 2020
96	/	Leaf rust	BobWhite_c13435_700	6D	492.577	48		Leonova et al. 2020
97	/	Leaf rust	BS00070856_51	6D	494.585	29		Leonova et al. 2020
98	QLr.uga-7AS	Leaf rust	IWA7201	7A	5.3	76.5		Sapkota et al. 2019
99	QLr-7AS	Leaf rust	Tdurum_contig85217_286	7A	30.8	5.5		Zhang et al. 2021
100	qNV.Lr-7A.1	Leaf rust	3021391	7A	36.0974			Riaz et al. 2018
101	/	Leaf rust/Stem rust	BobWhite_c24063_231	7A	232.75			Zatybekov et al. 2021
102	/	Leaf rust/Stem rust	TA003458-0086	7A	565.35			Zatybekov et al. 2021
103	QLr-7AL	Leaf rust	RAC875_ c57656_170	7A	619.2	7.1		Zhang et al. 2021
104	/	Leaf rust	IWB34640	7A	725.73			Baranwal et al. 2022
105	Lr-7BS	Leaf rust	Excalibur_c3489_182	7B	1	8.4		Zhang et al. 2021
106	QLr.uga-7BL	Leaf rust	IWA6401	7B	7.2	544.14		Sapkota et al. 2019
107	QLr-7BS	Leaf rust	BobWhite_rep_ c66957_84	7B	190.3	4.8		Zhang et al. 2021
108	Lr-7BL.1	Leaf rust	TA005844-0160	7B	608.9	5.9		Zhang et al. 2021
109	/	Leaf rust	IWB68677	7B	699.15			Baranwal et al. 2022
110	Lr-7BL.2	Leaf rust	Excalibur_c26939_295	7B	756.753	6.2	7B-III	Zhang et al. 2021
111	/	Leaf rust	27288_7D	7D	45.5		7D-I	Joukhadar et al. 2020
112	qNV.Lr-7D	Leaf rust	cssfr5	7D	48.9567		7D-I	Riaz et al. 2018
113	Lr-7DL.1	Leaf rust	D_GDS7LZN01CWBG5_74	7D	519.101	5.3		Zhang et al. 2021
114	Lr-7DL.2	Leaf rust	Ku_c48337_1131	7D	618.3	5.4		Zhang et al. 2021
115	QYr.nwafu-1AS	Yellow rust	AX-109565026	1A	28.72	3		Wu et al. 2020
116	/	Yellow rust	53455_1A	1A	63.3			Joukhadar et al. 2020
117	QYr.nwafu-1AL	Yellow rust	AX-108783897	1A	556.3	2.9		Wu et al. 2020
118	QYr.hbaas-1BS	Yellow rust	IWB45438	1B	9.7	6.7	1B-I	Jia et al. 2020
119	QYr.nwafu-1BS.1	Yellow rust	AX-109418656	1B	17.54	4.4		Wu et al. 2020
120	QYr.nwafu-1BS.2	Yellow rust	AX-108898523	1B	39.83	6.7		Wu et al. 2020
121	QYr.nwafu-1BS.3	Yellow rust	AX-110711112	1B	203.1	4.9		Wu et al. 2020
122	QYr.nwafu-1BL	Yellow rust	AX-109873988	1B	326	5.2		Wu et al. 2020
123	QYr-1B	Yellow rust	Excalibur_c18876_334	1B	331.576	4.9		Zhang et al. 2021
124	/	Yellow rust	542318	1B	397.67	8.6		Messoadi et al. 2022
125	QYr-1BL.1	Yellow rust	IAAV8693	1B	592	6.3		Zhang et al. 2021
126	QYr.nmbu.1B	Yellow rust	AX-158521173—Tdurum_contig65853_242	1B	629			Lin et al. 2023
127	/	Yellow rust	46596_1B	1B	670.2		1B-V	Joukhadar et al. 2020
128	QYr-1BL.2	Yellow rust	IAAV4884	1B	684.8	5.8	1B-V	Zhang et al. 2021
129	QYr.nwafu-1DS.1	Yellow rust	AX-94849392	1D	2.49	6.1	1D-I	Wu et al. 2020
130	QYr-1DS	Yellow rust	wsnp_Ku_c3682_6786230	1D	8.59339	7.5	1D-I	Zhang et al. 2021
131	QYr.hbaas-1DS	Yellow rust	IWA1787	1D	8.6	6	1D-I	Jia et al. 2020
132	/	Yellow rust	596610	1D	100.82	7.8		Messoadi et al. 2022
133	QYr.nwafu-1DS.2	Yellow rust	AX-108917513	1D	134.45	3.6		Wu et al. 2020
134	QYr.nwafu-2AS	Yellow rust	AX-108928357	2A	1.5	3.3		Wu et al. 2020
135	QYr.hbaas-2AS	Yellow rust	IWB25308	2A	13.8	6		Jia et al. 2020
136	QYr.nmbu.2A.1	Yellow rust	AX-94639471—RAC875_ c4015_2175	2A	55			Lin et al. 2023
137	QYr-2AL.1	Yellow rust	GENE-1350_36	2A	505.561	7.5		Zhang et al. 2021
138	QYr.nmbu.2A.2	Yellow rust	wsnp_Ex_ c16627_25162391 - AX-94482613	2A	723			Lin et al. 2023
139	/	Yellow rust	725783	2A	726.08	7.5		Messoadi et al. 2022
140	QYr-2AL.2	Yellow rust	wsnp_Ex_c24964_34219020	2A	735.6	5		Zhang et al. 2021
141	/	Yellow rust	47194_2A	2A	736.6			Joukhadar et al. 2020
142	QYr.nwafu-2BS.1	Yellow rust	AX-95244139	2B	34.06	4.2	2B-II	Wu et al. 2020
143	/	Yellow rust	412394	2B	64.09	8.5		Messoadi et al. 2022
144	QYr.nwafu-2BS.2	Yellow rust	AX-94487286	2B	153.86	3	2B-VI	Wu et al. 2020
145	/	Yellow rust	RAC875_c1226_652	2B	157.7	6	2B-VI	Shahinnia et al. 2022
146	/	Yellow rust	IAAV1743	2B	439.2	6		Shahinnia et al. 2022
147	/	Yellow rust	Ra_c6266_136	2B	440.2	6		Shahinnia et al. 2022
148	QYr.hbaas-2BL	Yellow rust	IWA586	2B	453.3	6.9		Jia et al. 2020
149	/	Yellow rust	Jagger_c6853_60	2B	547.1	6		Shahinnia et al. 2022
150	/	Yellow rust	RFL_Contig4718_1269	2B	553.6	5		Shahinnia et al. 2022
151	/	Yellow rust	951688	2B	584.82	7.4		Messoadi et al. 2022
152	/	Yellow rust	35962_2B	2B	698		2B-XIII	Joukhadar et al. 2020
153	QYr.nmbu.2B.1	Yellow rust	AX-94833805—BS00067907_51	2B	716.5		2B-XIV	Lin et al. 2023
154	QYr-2BS.1	Yellow rust	Excalibur_c36070_300	2B	764.893	8	2B-XV	Zhang et al. 2021
155	QYr.nwafu-2BL	Yellow rust	AX-94915683	2B	796.8	2.6	2B-XV	Wu et al. 2020
156	QYr.nwafu-2DS	Yellow rust	AX-110483654	2D	5.92	4.7		Wu et al. 2020
157	QYr.nmbu.2D	Yellow rust	PpdDD001	2D	34			Lin et al. 2023
158	/	Yellow rust	709240	2D	498.27	5.1		Messoadi et al. 2022
159	/	Yellow rust	836912	2D	633.88	7.6		Messoadi et al. 2022
160	QYr.nmbu.3A.1	Yellow rust	AX-158577637—AX-158577605	3A	7		3A-I	Lin et al. 2023
161	QYr.nmbu.3A.2	Yellow rust	AX-94458766—wsnp_JD_ c5699_6859527	3A	481.5			Lin et al. 2023
162	QYr.hbaas-3AL	Yellow rust	IWB70396	3A	502.8	7.4		Jia et al. 2020
163	QYr-3AL	Yellow rust	Kukri_c18258_440	3A	715.127	6.1	3A-IV	Zhang et al. 2021
164	QYr.nwafu-3AL	Yellow rust	AX-109327388	3A	721.32	3.1	3A-IV	Wu et al. 2020
165	qNV.Yr-3A.5	Yellow rust	1237203	3A	738.9		3A-IV	Jambuthenne et al. 2022
166	qNV.Yr-3B	Yellow rust	2307351	3B	5.3		3B-I	Jambuthenne et al. 2022
167	QYr-3BS	Yellow rust	wsnp_Ex_c8360_14085858	3B	6.07799	4.7	3B-I	Zhang et al. 2021
168	QYr.nwafu-3BS	Yellow rust	AX-110739849	3B	8.77	1.8	3B-I	Wu et al. 2020
169	QYr.hbaas-3BS	Yellow rust	IWB12253	3B	9.1	5.5	3B-I	Jia et al. 2020
170	/	Yellow rust	62488_3B	3B	35.6			Joukhadar et al. 2020
171	/	Yellow rust	907150	3B	739.04	7		Messoadi et al. 2022
172	QYr-3BL	Yellow rust	Kukri_c41129_344	3B	759.868	4.9	3B-III	Zhang et al. 2021
173	QYr.nwafu-3BL	Yellow rust	AX-109859163	3B	791.26	1.7		Wu et al. 2020
174	QYr.nmbu.3B	Yellow rust	AX-94390743—AX-158579096	3B	818.5			Lin et al. 2023
175	/	Yellow rust	589106	3D	18.7	7		Messoadi et al. 2022
176	qNV.Yr-3D.1	Yellow rust	992483	3D	374			Jambuthenne et al. 2022
177	qNV.Yr-3D.2	Yellow rust	1228106	3D	582.5			Jambuthenne et al. 2022
178	QYr.nmbu.3D	Yellow rust	AX-94580748	3D	610			Lin et al. 2023
179	QYr-4AL	Yellow rust	GENE-3043_279	4A	27.2721	6.5		Zhang et al. 2021
180	qNV.Yr-4A.2	Yellow rust	1131408	4A	252.7			Jambuthenne et al. 2022
181	QYr.nmbu.4A	Yellow rust	Kukri_c33315_159—Kukri_rep_ c109463_264	4A	631			Lin et al. 2023
182	qNV.Yr-4A.1	Yellow rust	1120960	4A	668.4			Jambuthenne et al. 2022
183	/	Yellow rust	55279_4A	4A	670			Joukhadar et al. 2020
184	QYr.nwafu-4AL	Yellow rust	AX-109357331	4A	686.38	2.1		Wu et al. 2020
185	/	Yellow rust	IWB49052	4B	447.542			Baranwal et al. 2022
186	QYr.hbaas-4BL.1	Yellow rust	IWB73717	4B	531.3	6.9		Jia et al. 2020
187	QYr.hbaas-4BL.2	Yellow rust	IWB63337	4B	558.1	5.1		Jia et al. 2020
188	QYr-4BL.1	Yellow rust	Ra_c15473_681	4B	562.77	5.2		Zhang et al. 2021
189	QYr.hbaas-4BL.3	Yellow rust	IWB32927	4B	579.4	5.8		Jia et al. 2020
190	/	Yellow rust	AX-94684920	4B	581.1	6		Shahinnia et al. 2022
191	QYr-4BL.2	Yellow rust	Ex_c9296_605	4B	588.181	6.3		Zhang et al. 2021
192	QYr.nwafu-4BL	Yellow rust	AX-89362089	4B	640.1	3.4		Wu et al. 2020
193	qNV.Yr-4D.1	Yellow rust	3021792	4D	158.4			Jambuthenne et al. 2022
194	QYr.nmbu.4D	Yellow rust	AX-94680941	4D	439			Lin et al. 2023
195	qNV.Yr-4D.2	Yellow rust	1117919	4D	439.3			Jambuthenne et al. 2022
196	QYr.hbaas-4DL	Yellow rust	IWB44356	4D	477.9	6.2	4D-II	Jia et al. 2020
197	QYr.nwafu-5AS	Yellow rust	AX-89369801	5A	26.45	1.4		Wu et al. 2020
198	QYr-5AS	Yellow rust	RAC875_c61887_194	5A	30	6.4		Zhang et al. 2021
199	QYr.nmbu.5A.1	Yellow rust	Tdurum_contig59338_1902	5A	489			Lin et al. 2023
200	QYr.nmbu.5A.2	Yellow rust	AX-109326625—TA004548-0753	5A	505.5			Lin et al. 2023
201	qNV.Yr-5A	Yellow rust	1127003	5A	524.8			Jambuthenne et al. 2022
202	QYr.nwafu-5AL	Yellow rust	AX-108821981	5A	538.85	4.8		Wu et al. 2020
203	/	Yellow rust	61206_5A	5A	605			Joukhadar et al. 2020
204	/	Yellow rust	IWB10765	5A	609.87			Baranwal et al. 2022
205	/	Yellow rust	41078_5A	5A	708.4			Joukhadar et al. 2020
206	qNV.Yr-5B.1	Yellow rust	1088238	5B	15.3		5B-I	Jambuthenne et al. 2022
207	QYr.nwafu-5BS	Yellow rust	AX-95658136	5B	40.79	1.2		Wu et al. 2020
208	qNV.Yr-5B.2	Yellow rust	1125706	5B	42.3			Jambuthenne et al. 2022
209	qNV.Yr-5B.3	Yellow rust	1104944	5B	54.2			Jambuthenne et al. 2022
210	/	Yellow rust	954980	5B	485.57	7.6	5B-III	Messoadi et al. 2022
211	QYr-5BL.1	Yellow rust	BobWhite_c6094_447	5B	511.7	9.7		Zhang et al. 2021
212	QYr.nmbu.5B.1	Yellow rust	AX-108953209—wsnp_Ku_ c14202_22436656	5B	516.5			Lin et al. 2023
213	QYr.nwafu-5BL	Yellow rust	AX-111247705	5B	522.83	6.2		Wu et al. 2020
214	QYr.nmbu.5B.2	Yellow rust	Fcp001	5B	546		5B-IV	Lin et al. 2023
215	/	Yellow rust	583038	5B	551.67	9.3		Messoadi et al. 2022
216	qNV.Yr-5B.4	Yellow rust	1107669	5B	590		5B-V	Jambuthenne et al. 2022
217	QYr-5BL.2	Yellow rust	BobWhite_c32785_874	5B	698.068	5		Zhang et al. 2021
218	QYr.nwafu-5DS	Yellow rust	AX-89648518	5D	33.7	5.3		Wu et al. 2020
219	qNV.Yr-5D	Yellow rust	991465	5D	424			Jambuthenne et al. 2022
220	/	Yellow rust	IWB22858	6A	436.09			Baranwal et al. 2022
221	QYr.nwafu-6AS	Yellow rust	AX-109992036	6A	562.27	3.3		Wu et al. 2020
222	QYr.nmbu.6A	Yellow rust	AX-158600183—AX-95182345	6A	605			Lin et al. 2023
223	/	Yellow rust	Tdurum_contig29607_413	6A	609.4	8	6A-III	Shahinnia et al. 2022
224	/	Yellow rust	Jagger_c1423_102	6A	611.3	5	6A-III	Shahinnia et al. 2022
225	/	Yellow rust	GENE-4167_145	6A	611.3	6	6A-III	Shahinnia et al. 2022
226	qNV.Yr-6A	Yellow rust	3022417	6A	616.3			Jambuthenne et al. 2022
227	QYr-6BS	Yellow rust	RAC875_c58425_286	6B	8.8	5.3		Zhang et al. 2021
228	qNV.Yr-6B.1	Yellow rust	1121581	6B	18		6B-I	Jambuthenne et al. 2022
229	qNV.Yr-6B.2	Yellow rust	1229248	6B	20.7		6B-I	Jambuthenne et al. 2022
230	QYr.nmbu.6B	Yellow rust	BS00022823_51—Tdurum_contig43872_549	6B	103.5			Lin et al. 2023
231	qNV.Yr-6B.3	Yellow rust	2290856	6B	117.1		6B-III	Jambuthenne et al. 2022
232	QYr.nwafu-6BS	Yellow rust	AX-94832659	6B	146.84	3		Wu et al. 2020
233	qNV.Yr-6B.4	Yellow rust	1058394	6B	576.5			Jambuthenne et al. 2022
234	QYr.nwafu-6BL	Yellow rust	AX-94925274	6B	711.76	4.6		Wu et al. 2020
235	qNV.Yr-6B.5	Yellow rust	1109194	6B	715.8			Jambuthenne et al. 2022
236	QYr.hbaas-6DS	Yellow rust	IWB60233	6D	6	5.2		Jia et al. 2020
237	/	Yellow rust	589104	6D	317.41	7.1		Messoadi et al. 2022
238	QYr.nwafu-6DL	Yellow rust	AX-109450046	6D	457.24	4.6		Wu et al. 2020
239	/	Yellow rust	IWB21245	6D	461.39			Baranwal et al. 2022
240	/	Yellow rust	IWB10757	7A	34.92			Baranwal et al. 2022
241	/	Yellow rust	46670_7A	7A	90.7		7A-II	Joukhadar et al. 2020
242	/	Yellow rust	939658	7A	110.07	7.2		Messoadi et al. 2022
243	QYr.nwafu-7AS	Yellow rust	AX-109436402	7A	133.03	1.6		Wu et al. 2020
244	/	Yellow rust	196716	7A	207.9	7.1		Messoadi et al. 2022
245	/	Yellow rust	BS00093016_51	7A	515.2	5		Shahinnia et al. 2022
246	QYr-7A	Yellow rust	wsnp_bq170165A_Ta_1_1	7A	553.4	4.5		Zhang et al. 2021
247	QYr.nwafu-7AL	Yellow rust	AX-108869002	7A	569.4	3.2		Wu et al. 2020
248	qNV.Yr-7A.1	Yellow rust	1244188	7A	648.3			Jambuthenne et al. 2022
249	QYr-7AL.1	Yellow rust	JD_c1201_631	7A	670.8	9.2		Zhang et al. 2021
250	qNV.Yr-7A.2	Yellow rust	1090077	7A	712.3			Jambuthenne et al. 2022
251	QYr-7AL.2	Yellow rust	Tdurum_contig66023_89	7A	721.9	5.7		Zhang et al. 2021
252	QYr.nmbu.7A	Yellow rust	Kukri_c18148_913—RFL_Contig2814_604	7A	727.5			Lin et al. 2023
253	QYr.nmbu.7B	Yellow rust	Kukri_c14766_484	7B	62			Lin et al. 2023
254	QYr.nwafu-7BS	Yellow rust	AX-111450131	7B	134.02	2.1		Wu et al. 2020
255	qNV.Yr-7B.2	Yellow rust	1059624	7B	138.7			Jambuthenne et al. 2022
256	qNV.Yr-7B.1	Yellow rust	1126816	7B	170.5			Jambuthenne et al. 2022
257	QYr.nwafu-7BC	Yellow rust	AX-94443704	7B	329.36	3.6		Wu et al. 2020
258	/	Yellow rust	IWA6589	7B	416.63			Baranwal et al. 2022
259	qNV.Yr-7B.3	Yellow rust	3026338	7B	614.1			Jambuthenne et al. 2022
260	QYr-7BL.1	Yellow rust	wsnp_Ex_c10550_17231294	7B	631.548	6		Zhang et al. 2021
261	QYr-7BL.2	Yellow rust	Excalibur_rep_c74778_252	7B	678.6	6.1	7B-IV	Zhang et al. 2021
262	/	Yellow rust	AX-95154562	7B	686.7	7		Shahinnia et al. 2022
263	QY.rhbaas-7BL	Yellow rust	IWB64121	7B	704.3	5.5		Jia et al. 2020
264	QYr.nwafu-7BL	Yellow rust	AX-109913626	7B	708.96	2.4		Wu et al. 2020
265	qNV.Yr-7B.4	Yellow rust	1066421	7B	718.1		7B-V	Jambuthenne et al. 2022
266	qNV.Yr-7D.1	Yellow rust	1105401	7D	65.9			Jambuthenne et al. 2022
267	qNV.Yr-7D.2	Yellow rust	2303363	7D	103.6			Jambuthenne et al. 2022
268	/	Yellow rust	AX-94720261	7D	414.3	5		Shahinnia et al. 2022
269	QYr.nwafu-7DL	Yellow rust	AX-111225948	7D	619.89	1.7		Wu et al. 2020
270	EWYP1B.1	Stem rust	wsnp_Ku_c13229_21142792	1B	10.7285	7.14		Shewabez et al. 2022
271	EWYP1B.3	Stem rust	RAC875_c32894_1038	1B	316.917	8.83		Shewabez et al. 2022
272	EWYP1B.2	Stem rust	BobWhite_c22266_315	1B	329.49	8.16		Shewabez et al. 2022
273	EWYP1B.4	Stem rust	Kukri_c73734_175	1B	532.57	8.37		Shewabez et al. 2022
274	EWYP1B.5	Stem rust	BS00072791_51	1B	629.26	7.61		Shewabez et al. 2022
275	/	Stem rust	42165_1D	1D	28.5			Joukhadar et al. 2020
276	QSr.nbpgr-2AL-4117-6	Stem rust	AX-95113306	2A	767.01	21		Pradhan et al. 2023
277	QSr.nbpgr-2AL-40A	Stem rust	AX-95243730	2A	778.92	39		Pradhan et al. 2023
278	/	Stem rust	68403_2B	2B	429.1			Joukhadar et al. 2020
279	QSr.nbpgr-2B-4117-6L	Stem rust	AX-94563497	2B	549.19	22		Pradhan et al. 2023
280	/	Stem rust	20781_2B	2B	689.9			Joukhadar et al. 2020
281	/	Stem rust	26920_2D	2D	33.9			Joukhadar et al. 2020
282	QSr.nbpgr-2DL-4117-6	Stem rust	AX-95156431	2D	552.14	22		Pradhan et al. 2023
283	EWYP3A	Stem rust	Tdurum_contig777_260	3A	102.21	7.12		Shewabez et al. 2022
284	QSr.nbpgr-3AS-40A	Stem rust	AX-94821106	3A	128.52	38		Pradhan et al. 2023
285	/	Stem rust	67654_3A	3A	543.7			Joukhadar et al. 2020
286	QSr.nbpgr-3AL-11	Stem rust	AX-94681641	3A	739.95	30		Pradhan et al. 2023
287	EWYP3B.1	Stem rust	Tdurum_contig12899_342	3B	5.59	6.9	3B-I	Shewabez et al. 2022
288	EWYP3B.2	Stem rust	tplb0059m03_622	3B	7.37	5.95	3B-I	Shewabez et al. 2022
289	/	Stem rust	36792_3B	3B	34.7			Joukhadar et al. 2020
290	QSr.nbpgr-3BL_11	Stem rust	AX-94752977	3B	802.93	31		Pradhan et al. 2023
291	QSr.nbpgr-3BL_40-3	Stem rust	AX-94642697	3B	816.52	25		Pradhan et al. 2023
292	QSr.nbpgr-3DS_11	Stem rust	AX-95206580	3D	6.4	31		Pradhan et al. 2023
293	QSr.nbpgr-3DL_APR	Stem rust	AX-95214876	3D	417.5	9		Pradhan et al. 2023
294	/	Stem rust	46823_3D	3D	613.7			Joukhadar et al. 2020
295	EWYP4A	Stem rust	Tdurum_contig59603_74	4A	9.93	6.4		Shewabez et al. 2022
296	QSr.nbpgr-4AL_APR	Stem rust	AX-94492677	4A	599.32	10		Pradhan et al. 2023
297	EWYP4B	Stem rust	Excalibur_c29127_552	4B	232.88	7.26		Shewabez et al. 2022
298	/	Stem rust	81111_5A	5A	582.1			Joukhadar et al. 2020
299	QSr.nbpgr-5BS_APR	Stem rust	AX-94706157	5B	38.36	11		Pradhan et al. 2023
300	EWYP5B	Stem rust	RAC875_c30011_426	5B	571.48	5.77		Shewabez et al. 2022
301	/	Stem rust	61732_5D	5D	448.9			Joukhadar et al. 2020
302	QSr.nbpgr-5DL_11	Stem rust	AX-95240567	5D	458.68	30		Pradhan et al. 2023
303	/	Stem rust	10737_6A	6A	2.2		6A-I	Joukhadar et al. 2020
304	QSr.nbpgr-6AS_11	Stem rust	AX-95148675	6A	2.73	33	6A-I	Pradhan et al. 2023
305	/	Stem rust	41193_6A	6A	11.2			Joukhadar et al. 2020
306	QSr.nbpgr-6AL_APR	Stem rust	AX-95630259	6A	584.99	9		Pradhan et al. 2023
307	/	Stem rust	21222_6A	6A	600.4		6A-III	Joukhadar et al. 2020
308	/	Stem rust	44475_6A	6A	615.8		6A-III	Joukhadar et al. 2020
309	QSr.nbpgr-6DS_40-3	Stem rust	AX-95252437	6D	55.93	21		Pradhan et al. 2023
310	QSr.nbpgr-6DL-4117-6	Stem rust	AX-94541860	6D	460.74	21		Pradhan et al. 2023
311	/	Stem rust	40828_7A	7A	35.6			Joukhadar et al. 2020
312	/	Stem rust	39818_7A	7A	701.6			Joukhadar et al. 2020
313	/	Stem rust	46358_7B	7B	136.3			Joukhadar et al. 2020
314	QSr.nbpgr-7BS_APR	Stem rust	AX-95092109	7B	200.9	12		Pradhan et al. 2023
315	/	Stem rust	19742_7B	7B	716.3		7B-I	Joukhadar et al. 2020
316	/	Stem rust	3122_7D	7D	58.3			Joukhadar et al. 2020
317	QSr.nbpgr-7DS_APR	Stem rust	AX-94512213	7D	92.64	14		Pradhan et al. 2023
a The reported names of MTAs were collected from corresponding references. "/" indicates that the name was not provided by the literature.
b The physical positions of each QTL were based on IWGSC RefSeq v2.1
c The ID of each QRC were noted in Table S3
References
Baranwal D, Cu S, Stangoulis J, Trethowan R, Bariana H, Bansal U (2022) Identification of genomic regions conferring rust resistance and enhanced mineral accumulation in a HarvestPlus Association Mapping Panel of wheat. Theor Appl Genet 135:865–882. https://doi.org/10.1007/s00122-021-04003-w
El Messoadi K, El Hanafi S, Gataa Z El, Kehel Z, Bouhouch Y, Tadesse W (2022) Genome wide association study for stripe rust resistance in spring bread wheat (Triticum aestivum L.). J Plant Pathol 104:1049–1059. https://doi.org/10.1007/s42161-022-01132-z
Jambuthenne DT, Riaz A, Athiyannan N, Alahmad S, Ng WL, Ziems L, Afanasenko O, Periyannan SK, Aitken E, Platz G, Godwin I, Voss-Fels KP, Dinglasan E, Hickey LT (2022) Mining the Vavilov wheat diversity panel for new sources of adult plant resistance to stripe rust. Theor Appl Genet 135:1355–1373. https://doi.org/10.1007/s00122-022-04037-8
Jia M, Yang L, Zhang W, Rosewarne G, Li J, Yang E, Chen L, Wang W, Liu Y, Tong H, He W, Zhang Y, Zhu Z, Gao C (2020) Genome-wide association analysis of stripe rust resistance in modern Chinese wheat. BMC Plant Biol 20:491. https://doi.org/10.1186/s12870-020-02693-w
Joukhadar R, Hollaway G, Shi F, Kant S, Forrest K, Wong D, Petkowski J, Pasam R, Tibbits J, Bariana H, Bansal U, Spangenberg G, Daetwyler H, Gendall T, Hayden M (2020) Genome-wide association reveals a complex architecture for rust resistance in 2300 worldwide bread wheat accessions screened under various Australian conditions. Theor Appl Genet 133:2695–2712. https://doi.org/10.1007/s00122-020-03…
Leonova IN, Skolotneva ES, Salina EA (2020) Genome-wide association study of leaf rust resistance in Russian spring wheat varieties. BMC Plant Biol 20:135. https://doi.org/10.1186/s12870-020-02333-3
Lin M, Dieseth JA, Alsheikh M, Yang E, Holzapfel J, Schürmann F, Morales L, Michel S, Buerstmayr H, Bhavani S, Lillemo M (2023) A major yellow rust resistance QTL on chromosome 6A shows increased frequency in recent Norwegian spring wheat cultivars and breeding lines. Theor Appl Genet 136:164. https://doi.org/10.1007/s00122-023-04397-9
Pradhan AK, Budhlakoti N, Chandra Mishra D, Prasad P, Bhardwaj SC, Sareen S, Sivasamy M, Jayaprakash P, Geetha M, Nisha R, Shajitha P, Peter J, Kaur A, Kaur S, Vikas VK, Singh K, Kumar S (2023) Identification of novel QTLs/defense genes in spring wheat germplasm panel for seedling and adult plant resistance to stem rust and their validation through KASP marker assays. Plant Dis 107:1847–1860. htt…
Riaz A, Athiyannan N, Periyannan SK, Afanasenko O, Mitrofanova OP, Platz GJ, Aitken EAB, Snowdon RJ, Lagudah ES, Hickey LT, Voss-Fels KP (2018) Unlocking new alleles for leaf rust resistance in the Vavilov wheat collection. Theor Appl Genet 131:127–144. https://doi.org/10.1007/s00122-017-2990-5
Sapkota S, Hao Y, Johnson J, Buck J, Aoun M, Mergoum M (2019) Genome-wide association study of a worldwide collection of wheat genotypes reveals novel quantitative trait loci for leaf rust resistance. Plant Genome 12:190033. https://doi.org/10.3835/plantgenome2019.05.0033
Shahinnia F, Geyer M, Schürmann F, Rudolphi S, Holzapfel J, Kempf H, Stadlmeier M, Löschenberger F, Morales L, Buerstmayr H, Sánchez J, Akdemir D, Mohler V, Lillemo M, Hartl L (2022) Genome-wide association study and genomic prediction of resistance to stripe rust in current Central and Northern European winter wheat germplasm. Theor Appl Genet 135:3583–3595. https://doi.org/10.1007/s00122-022-04…
Shewabez E, Bekele E, Alemu A, Mugnai L, Tadesse W (2022) Genetic characterization and genome-wide association mapping for stem rust resistance in spring bread wheat. BMC Genomic Data 23:11. https://doi.org/10.1186/s12863-022-01030-4
Wu J, Wang X, Chen N, Yu R, Yu S, Wang Q, Huang S, Wang H, Singh RP, Bhavani S, Kang Z, Han D, Zeng Q (2020) Association analysis identifies new loci for resistance to chinese Yr26 -virulent races of the stripe rust pathogen in a diverse panel of wheat germplasm. Plant Dis 104:1751–1762. https://doi.org/10.1094/PDIS-12-19-2663-RE
Zatybekov A, Genievskaya Y, Rsaliyev A, Maulenbay A, Yskakova G, Savin T, Turuspekov Y, Abugalieva S (2021) Identification of quantitative trait loci for leaf rust and stem rust seedling resistance in bread wheat using a genome-wide association study. Plants 11:74. https://doi.org/10.3390/plants11010074
Zhang P, Yan X, Gebrewahid TW, Zhou Y, Yang E, Xia X, He Z, Li Z, Liu D (2021) Genome-wide association mapping of leaf rust and stripe rust resistance in wheat accessions using the 90K SNP array. Theor Appl Genet 134:1233–1251. https://doi.org/10.1007/s00122-021-03769-3

## Sheet: Table S6
Table S6 Cloned resistance genes for the three wheat rusts
Cloned gene	Cloning method	Product	Resistance type	Chromosome	Origin species	Reference
Lr1	Map-based cloning	NLR	ASR	5DL	Triticum aestivum	Cloutier et al. 2007
Lr9	MutIsoSeq	Tandem kinase protein	ASR	6BL	Aegilops umbellulata	Wang et al. 2023
Lr10	Map-based cloning	NLR	ASR	1AS	Triticum aestivum	Feuillet et al. 1997
Lr13/Ne2	MutRenSeq	NLR	ASR	2BS	Triticum aestivum	Hewitt et al. 2021
Lr14a	MutChromSeq	Ankyrin transmembrane domain protein	ASR	7BL	Triticum aestivum	Kolodziej et al. 2021
Lr21	Map-based cloning	NLR	ASR	1DS	Aegilops tauschii	Huang et al. 2003
Lr22a	Map-based cloning and TACCA	NLR	ASR	2DS	Aegilops tauschii	Thind et al. 2017
Lr42	BSR-Seq mapping	NLR	ASR	1DS	Aegilops tauschii	Lin et al. 2022
Lr58	MutIsoSeq	Tandem kinase protein	ASR	2BL	Aegilops triuncialis	Wang et al. 2023
Yr5a (Yr5), Yr5b (YrSP)	MutRenSeq	BED-NLR	ASR	2BL	Triticum spelta	Marchal et al. 2018
Yr7	MutRenSeq	BED-NLR	ASR	2BL	Triticum durum	Marchal et al. 2018
Yr10 (Yr10cg)	Map-based cloning	NLR	ASR	1BL	Triticum aestivum	Liu et al. 2014
Yr15	Map-based cloning	Tandem kinase protein	ASR	1BS	Triticum dicoccoides	Klymiuk et al. 2018
Yr27	Long-read genome sequencing	NLR	ASR	2BS	Triticum aestivum	Athiyannan et al. 2022
Yr28 (YrAS2388)	Map-based cloning	NLR	ASR	4DS	Aegilops tauschii	Zhang et al. 2019
Yr36 (WKS1)	Map-based cloning	START Kinase	APR	6BS	Triticum dicoccoides	Fu et al. 2009
YrNAM	Sequencing trait-associated mutations (STAM)	Non-canonical resistance protein with a NAM and ZnF-BED	ASR	1BL	Aegilops longissima	Ni et al. 2023
YrU1	Map-based cloning	ANK-NLR-WRKY	ASR	5AL	Triticum urartu	Wang et al. 2020
Sr13	Map-based cloning	NLR	ASR	6AL	Triticum durum	Zhang et al. 2017
Sr21	Map-based cloning	NLR	ASR	1DS	Triticum monoccocum	Chen et al. 2018
Sr22	MutRenSeq	NLR	ASR	7AL	Triticum monococcum	Steuernagel et al. 2016
Sr26	MutRenSeq	NLR	ASR	6AL	Thinopyrum ponticum	Zhang et al. 2020
Sr27	MutRenSeq	NLR	ASR	6BL	Secale cereale	Upadhyaya et al. 2021
Sr33	Map-based cloning	NLR	ASR	1DS	Aegilops tauschii	Periyannan et al. 2013
Sr35	Map-based cloning	NLR	ASR	3AL	Triticum monoccocum	Saintenac et al. 2013
Sr43	MutIsoSeq	Kinase fused to two DUFs	ASR	7D	Thinopyrum elongatum	Yu et al. 2023
Sr45	MutRenSeq	NLR	ASR	1DS	Aegilops tauschii	Steuernagel et al. 2016
Sr46	AgRenSeq	NLR	ASR	2DS	Aegilops tauschii	Arora et al. 2019
Sr50	Map-based cloning	NLR	ASR	1DS	Secale cereale	Mago et al. 2015
Sr60 (WKS2)	Map-based cloning	Tandem kinase protein	ASR	5AS	Triticum monoccocum	Chen et al. 2020
Sr61	MutRenSeq	NLR	ASR	6E	Thinopyrum ponticum	Zhang et al. 2020
Sr62	Long-read genome sequencing	Tandem kinase protein	ASR	1Ssh	Aegilops sharonensis	Yu et al. 2022
SrTA1662 (Sr66)	AgRenSeq	NLR	ASR	1DS	Aegilops tauschii	Arora et al. 2019
Lr34/Yr18/Sr57	Map-based cloning	ABC transporter	APR	7DS	Triticum aestivum	Krattinger et al. 2019
Lr67/Yr46/Sr55	Map-based cloning	Hexose transporter	APR	4DL	Triticum aestivum	Moore et al. 2015
References
Arora S, Steuernagel B, Gaurav K, Chandramohan S, Long Y, Matny O, Johnson R, Enk J, Periyannan S, Singh N, Asyraf Md Hatta M, Athiyannan N, Cheema J, Yu G, Kangara N, Ghosh S, Szabo LJ, Poland J, Bariana H, et al (2019) Resistance gene cloning from a wild crop relative by sequence capture and association genetics. Nat Biotechnol 37:139–143. https://doi.org/10.1038/s41587-018-0007-9
Athiyannan N, Abrouk M, Boshoff WHP, Cauet S, Rodde N, Kudrna D, Mohammed N, Bettgenhaeuser J, Botha KS, Derman SS, Wing RA, Prins R, Krattinger SG (2022) Long-read genome sequencing of bread wheat facilitates disease resistance gene cloning. Nat Genet 54:227–231. https://doi.org/10.1038/s41588-022-01022-1
Chen S, Rouse MN, Zhang W, Zhang X, Guo Y, Briggs J, Dubcovsky J (2020) Wheat gene Sr60 encodes a protein with two putative kinase domains that confers resistance to stem rust. New Phytol 225:948–959. https://doi.org/10.1111/nph.16169
Chen S, Zhang W, Bolus S, Rouse MN, Dubcovsky J (2018) Identification and characterization of wheat stem rust resistance gene Sr21 effective against the Ug99 race group at high temperature. PLOS Genet 14:e1007287. https://doi.org/10.1371/journal.pgen.1007287
Cloutier S, McCallum BD, Loutre C, Banks TW, Wicker T, Feuillet C, Keller B, Jordan MC (2007) Leaf rust resistance gene Lr1, isolated from bread wheat (Triticum aestivum L.) is a member of the large psr567 gene family. Plant Mol Biol 65:93–106. https://doi.org/10.1007/s11103-007-9201-8
Feuillet C, Schachermayr G, Keller B (1997) Molecular cloning of a new receptor-like kinase gene encoded at the Lr10 disease resistance locus of wheat. Plant J 11:45–52. https://doi.org/10.1046/j.1365-313X.1997.11010045.x
Fu D, Uauy C, Distelfeld A, Blechl A, Epstein L, Chen X, Sela H, Fahima T, Dubcovsky J (2009) A kinase-START gene confers temperature-dependent resistance to wheat stripe rust. Science 323:1357–1360. https://doi.org/10.1126/science.1166289
Hewitt T, Zhang J, Huang L, Upadhyaya N, Li J, Park R, Hoxha S, McIntosh R, Lagudah E, Zhang P (2021) Wheat leaf rust resistance gene Lr13 is a specific Ne2 allele for hybrid necrosis. Mol Plant 14:1025–1028. https://doi.org/10.1016/j.molp.2021.05.010
Huang L, Brooks SA, Li W, Fellers JP, Trick HN, Gill BS (2003) Map-based cloning of leaf rust resistance gene Lr21 from the large and polyploid genome of bread wheat. Genetics 164:655–664. https://doi.org/10.1093/genetics/164.2.655
Klymiuk V, Yaniv E, Huang L, Raats D, Fatiukha A, Chen S, Feng L, Frenkel Z, Krugman T, Lidzbarsky G, Chang W, Jääskeläinen MJ, Schudoma C, Paulin L, Laine P, Bariana H, Sela H, Saleem K, Sørensen CK, et al (2018) Cloning of the wheat Yr15 resistance gene sheds light on the plant tandem kinase-pseudokinase family. Nat Commun 9:3735. https://doi.org/10.1038/s41467-018-06138-9
Kolodziej MC, Singla J, Sánchez-Martín J, Zbinden H, Šimková H, Karafiátová M, Doležel J, Gronnier J, Poretti M, Glauser G, Zhu W, Köster P, Zipfel C, Wicker T, Krattinger SG, Keller B (2021) A membrane-bound ankyrin repeat protein confers race-specific leaf rust disease resistance in wheat. Nat Commun 12:956. https://doi.org/10.1038/s41467-020-20777-x
Krattinger SG, Kang J, Bräunlich S, Boni R, Chauhan H, Selter LL, Robinson MD, Schmid MW, Wiederhold E, Hensel G, Kumlehn J, Sucher J, Martinoia E, Keller B (2019) Abscisic acid is a substrate of the ABC transporter encoded by the durable wheat disease resistance gene Lr34. New Phytol 223:853–866. https://doi.org/10.1111/nph.15815
Lin G, Chen H, Tian B, Sehgal SK, Singh L, Xie J, Rawat N, Juliana P, Singh N, Shrestha S, Wilson DL, Shult H, Lee H, Schoen AW, Tiwari VK, Singh RP, Guttieri MJ, Trick HN, Poland J, et al (2022) Cloning of the broadly effective wheat leaf rust resistance gene Lr42 transferred from Aegilops tauschii. Nat Commun 13:3044. https://doi.org/10.1038/s41467-022-30784-9
Liu W, Frick M, Huel R, Nykiforuk CL, Wang X, Gaudet DA, Eudes F, Conner RL, Kuzyk A, Chen Q, Kang Z, Laroche A (2014) The stripe rust resistance gene Yr10 encodes an evolutionary-conserved and unique CC–NBS–LRR sequence in wheat. Mol Plant 7:1740–1755. https://doi.org/10.1093/mp/ssu112
Mago R, Zhang P, Vautrin S, Šimková H, Bansal U, Luo MC, Rouse M, Karaoglu H, Periyannan S, Kolmer J, Jin Y, Ayliffe MA, Bariana H, Park RF, McIntosh R, Doležel J, Bergès H, Spielmeyer W, Lagudah ES, et al (2015) The wheat Sr50 gene reveals rich diversity at a cereal disease resistance locus. Nat Plants 1:15186. https://doi.org/10.1038/nplants.2015.186
Marchal C, Zhang J, Zhang P, Fenwick P, Steuernagel B, Adamski NM, Boyd L, McIntosh R, Wulff BBH, Berry S, Lagudah E, Uauy C (2018) BED-domain-containing immune receptors confer diverse resistance spectra to yellow rust. Nat Plants 4:662–668. https://doi.org/10.1038/s41477-018-0236-4
Moore JW, Herrera-Foessel S, Lan C, Schnippenkoetter W, Ayliffe M, Huerta-Espino J, Lillemo M, Viccars L, Milne R, Periyannan S, Kong X, Spielmeyer W, Talbot M, Bariana H, Patrick JW, Dodds P, Singh R, Lagudah E (2015) A recently evolved hexose transporter variant confers resistance to multiple pathogens in wheat. Nat Genet 47:1494–1498. https://doi.org/10.1038/ng.3439
Ni F, Zheng Y, Liu X, Yu Y, Zhang G, Epstein L, Mao X, Wu J, Yuan C, Lv B, Yu H, Li J, Zhao Q, Yang Q, Liu J, Qi J, Fu D, Wu J (2023) Sequencing trait-associated mutations to clone wheat rust-resistance gene YrNAM. Nat Commun 14:4353. https://doi.org/10.1038/s41467-023-39993-2
Periyannan S, Moore J, Ayliffe M, Bansal U, Wang X, Huang L, Deal K, Luo M, Kong X, Bariana H, Mago R, McIntosh R, Dodds P, Dvorak J, Lagudah E (2013) The gene Sr33, an ortholog of barley Mla genes, encodes resistance to wheat stem rust race Ug99. Science 341:786–788. https://doi.org/10.1126/science.1239028
Saintenac C, Zhang W, Salcedo A, Rouse MN, Trick HN, Akhunov E, Dubcovsky J (2013) Identification of wheat gene Sr35 that confers resistance to Ug99 stem rust race group. Science 341:783–786. https://doi.org/10.1126/science.1239022
Steuernagel B, Periyannan SK, Hernández-Pinzón I, Witek K, Rouse MN, Yu G, Hatta A, Ayliffe M, Bariana H, Jones JDG, Lagudah ES, Wulff BBH (2016) Rapid cloning of disease-resistance genes in plants using mutagenesis and sequence capture. Nat Biotechnol 34:652–655. https://doi.org/10.1038/nbt.3543
Thind AK, Wicker T, Šimková H, Fossati D, Moullet O, Brabant C, Vrána J, Doležel J, Krattinger SG (2017) Rapid cloning of genes in hexaploid wheat using cultivar-specific long-range chromosome assembly. Nat Biotechnol 35:793–796. https://doi.org/10.1038/nbt.3877
Upadhyaya NM, Mago R, Panwar V, Hewitt T, Luo M, Chen J, Sperschneider J, Nguyen-Phuc H, Wang A, Oritz D, Hac L, Bhatt D, Li F, Zhang J, Ayliffe M, Figueroa M, Kanyuka K, Ellis JG, Dodds PN (2021). Genomics accelerated isolation of a new stem rust avirulence gene–wheat resistance gene pair. Nat. Plants 7:1220–1228. https://doi.org/10.1038/s41477-021-00971-5
Wang H, Zou S, Li Y, Lin F, Tang D (2020) An ankyrin-repeat and WRKY-domain-containing immune receptor confers stripe rust resistance in wheat. Nat Commun 11:1353. https://doi.org/10.1038/s41467-020-15139-6
Wang Y, Abrouk M, Gourdoupis S, Koo D-H, Karafiátová M, Molnár I, Holušová K, Doležel J, Athiyannan N, Cavalet-Giorsa E, Jaremko Ł, Poland J, Krattinger SG (2023) An unusual tandem kinase fusion protein confers leaf rust resistance in wheat. Nat Genet 55:914–920. https://doi.org/10.1038/s41588-023-01401-2
Yu G, Matny O, Champouret N, Steuernagel B, Moscou MJ, Hernández-Pinzón I, Green P, Hayta S, Smedley M, Harwood W, Kangara N, Yue Y, Gardener C, Banfield MJ, Olivera PD, Welchin C, Simmons J, Millet E, Minz-Dub A, et al (2022) Aegilops sharonensis genome-assisted identification of stem rust resistance gene Sr62. Nat Commun 13:1607. https://doi.org/10.1038/s41467-022-29132-8
Yu G, Matny O, Gourdoupis S, Rayapuram N, Aljedaani FR, Wang YL, Nürnberger T, Johnson R, Crean EE, Saur IML, Gardener C, Yue Y, Kangara N, Steuernagel B, Hayta S, Smedley M, Harwood W, Patpour M, Wu S, et al (2023) The wheat stem rust resistance gene Sr43 encodes an unusual protein kinase. Nat Genet 55:921–926. https://doi.org/10.1038/s41588-023-01402-1
Zhang C, Huang L, Zhang H, Hao Q, Lyu B, Wang M, Epstein L, Liu M, Kou C, Qi J, Chen F, Li M, Gao G, Ni F, Zhang L, Hao M, Wang J, Chen X, Luo MC, et al (2019) An ancestral NB-LRR with duplicated 3′UTRs confers stripe rust resistance in wheat and barley. Nat Commun 10:4023. https://doi.org/10.1038/s41467-019-11872-9
Zhang J, Zhang P, Dodds P, Lagudah E (2020) How Target-sequence Enrichment and Sequencing (TEnSeq) pipelines have catalyzed resistance gene cloning in the wheat-rust pathosystem. Front Plant Sci 11:678. https://doi.org/10.3389/fpls.2020.00678
Zhang W, Chen S, Abate Z, Nirmala J, Rouse MN, Dubcovsky J (2017) Identification and characterization of Sr13, a tetraploid wheat gene that confers resistance to the Ug99 stem rust race group. Proc Natl Acad Sci 114:. https://doi.org/10.1073/pnas.1706277114

## Sheet: Table S7
Table S7 Potential multi-disease genetic loci of the three wheat rusts
Number	Multi-disease QTL	Reported QTL or genea	Associated marker	Chromosome	Physical position (Mb)b	Disease
1	MDQ1B.1	14, 15, 320	Xgwm413	1B	78.88	Leaf rust, Yellow rust
2	MDQ1B.2	19-21, 750	Xgwm18	1B	228.68	Leaf rust, Stem rust
3	MDQ1B.3	Lr46/Yr29/Sr58	csLV46G22, AX-95152083	1B	661.86	Leaf rust, Yellow rust, Stem rust
4	MDQ2A.1	62, 368	Xbarc212	2A	1.64	Leaf rust, Yellow rust
5	MDQ2B.1	83, 415, 416	Xgwm429	2B	41.17	Leaf rust, Yellow rust
6	MDQ2B.2	417, 777	Xgwm148	2B	108.46	Leaf rust, Stem rust
7	MDQ2B.3	88, 89, 423	Xbarc55, Xgwm374	2B	157.47	Leaf rust, Yellow rust
8	MDQ2D.1	117, 465	Xgwm539	2D	515.21	Leaf rust, Yellow rust
9	MDQ3B.1	Sr2/Lr27/Yr30	gwm389	3B	1.17	Leaf rust, Yellow rust, Stem rust
10	MDQ3B.2	140, 814	barc147	3B	12.1	Leaf rust, Stem rust
11	MDQ3B.3	141, 501	Tdurum_contig79629_538	3B	16.06	Leaf rust, Yellow rust
12	MDQ3D.1	153, 522	gwm341, barc1119	3D	204.45	Leaf rust, Yellow rust
13	MDQ4B.1	171, 563	Xbarc163, Xwmc652, Xgpw4388	4B	607.13	Leaf rust, Yellow rust
14	MDQ4D.1	Lr67/Yr46/Sr55	TraesCS4D03G0585200	4D	405.67	Leaf rust, Yellow rust, Stem rust
15	MDQ5A.1	192, 599	wPT-0837	5A	714.07	Leaf rust, Yellow rust
16	MDQ5B.1	193, 601, 602	Xgwm234	5B	8.25	Leaf rust, Yellow rust
17	MDQ5B.2	607, 857	Xbarc109	5B	234.46	Yellow rust, Stem rust
18	MDQ5D.1	205, 632	Xgwm190	5D	8.86	Leaf rust, Yellow rust
19	MDQ6A.1	217, 637	Xgwm334	6A	10.56	Leaf rust, Yellow rust
20	MDQ6A.2	221, 222, 644	Xgwm427	6A	142	Leaf rust, Yellow rust
21	MDQ6B.1	229, 656	Xwmc487, Xcfd13	6B	39.34	Leaf rust, Yellow rust
22	MDQ6B.2	240, 909	AX-95209190, AX-94562707	6B	694.67	Leaf rust, Stem rust
23	MDQ7B.1	268, 269, 706, 919	Xcfa2040, Xwmc273	7B	624.58	Leaf rust, Yellow rust, Stem rust
24	MDQ7B.2	270, 908	wPt-9925, wPt-0194	7B	657.16	Leaf rust, Yellow rust
25	MDQ7B.3	271, 711	Xbarc32	7B	679.39	Leaf rust, Yellow rust
26	MDQ7D.1	Lr34/Yr18/Sr57	TraesCS7D03G0183600	7D	48.94	Leaf rust, Yellow rust, Stem rust
a The ID of each QTL corresponds to that in Table S2
b Physical posions were based on IWGSC RefSeq v2.1
